# Supplementary material for: Tetra­butyl­ammonium hydrogen phenyl­arsonate–phenyl­arsonic acid (1/1)
Source: Acta Crystallogr Sect E Struct Rep Online. 2012 Aug 25;68(Pt 9):m1212–3. doi: 10.1107/S1600536812035362 (PMC3435622; doi:10.1107/S1600536812035362)
Supplement: Supplementary file 1 [file e-68-m1212-sup1.cif]

##############################################################################
#                                                                            #
# This CIF contains the data in a paper accepted for publication in          #
# Acta Crystallographica Section E. It conforms to the requirements of       #
# Notes for Authors for Acta Crystallographica Section E, and has been       #
# peer reviewed under the auspices of the IUCr Commission on Journals.       #
#                                                                            #
# Full details of the Crystallographic Information File format               #
# are given in the paper "The Crystallographic Information File (CIF):       #
# a New Standard Archive File for Crystallography" by S. R. Hall, F. H.      #
# Allen and I. D. Brown [Acta Cryst. (1991), A47, 655-685].                  #
#                                                                            #
# The current version of the core CIF dictionary is obtainable from          #
# ftp://ftp.iucr.org/pub/cif_core.dic.                                       #
#                                                                            #
# Software is freely available for graphical display of the structure(s)     #
# in this CIF. For information consult the CIF software page                 #
# http://www.iucr.org/resources/cif/software.                                #
#                                                                            #
# This file may be used for bona fide research purposes within the           #
# scientific community so long as proper attribution is given to the journal # 
# article from which it was obtained.                                        #
#                                                                            #
##############################################################################
data_I
_audit_creation_method     SHELXL-97
_chemical_name_systematic
;
Tetrabutylammonium hydrogen phenylarsonate--phenylarsonic acid (1/1)
;
_chemical_name_common     'Tetrabutylammonium sesquihydrogen(phenylarsonate)'
_chemical_formula_moiety     'C16 H36 N +, C6 H6 As O3 -, C6 H7 As O3'
_chemical_formula_sum     'C28 H49 As2 N O6'
_chemical_formula_iupac     'C16 H36 N +, C6 H6 As O3 -, C6 H7 As O3'
_chemical_formula_weight     645.52
_chemical_melting_point     ?
_symmetry_cell_setting     triclinic
_symmetry_space_group_name_H-M     'P -1'
_symmetry_space_group_name_hall     '-P 1'
loop_
    _symmetry_equiv_pos_as_xyz
    'x, y, z'
    '-x, -y, -z'
_cell_length_a     9.035(2)
_cell_length_b     10.137(3)
_cell_length_c     18.789(5)
_cell_angle_alpha     94.005(5)
_cell_angle_beta     97.749(4)
_cell_angle_gamma     114.289(4)
_cell_volume     1539.2(7)
_cell_formula_units_Z     2
_cell_measurement_reflns_used     232
_cell_measurement_theta_min     2.27
_cell_measurement_theta_max     27.23
_cell_measurement_temperature     120(2)
_exptl_crystal_description     block
_exptl_crystal_colour     colourless
_exptl_crystal_size_max     0.5
_exptl_crystal_size_mid     0.3
_exptl_crystal_size_min     0.1
_exptl_crystal_density_diffrn     1.393
_exptl_crystal_density_meas     ?
_exptl_crystal_density_method     'not measured'
_exptl_crystal_F_000     676
_exptl_absorpt_coefficient_mu     2.210
_exptl_absorpt_correction_type     multi-scan
_exptl_absorpt_process_details     '(SADABS; Bruker, 1997)'
_exptl_absorpt_correction_T_min     0.291
_exptl_absorpt_correction_T_max     0.809
_exptl_special_details     ?
_diffrn_ambient_temperature     120(2)
_diffrn_radiation_type     MoK\a
_diffrn_radiation_wavelength     0.71073
_diffrn_radiation_source     'fine-focus sealed tube'
_diffrn_radiation_monochromator     graphite
_diffrn_measurement_device_type     'Bruker SMART APEX'
_diffrn_measurement_method     '\f and \w'
_diffrn_detector_area_resol_mean     ?
_diffrn_reflns_number     15253
_diffrn_reflns_av_R_equivalents     0.0227
_diffrn_reflns_av_sigmaI/netI     0.0323
_diffrn_reflns_theta_min     2.21
_diffrn_reflns_theta_max     28.31
_diffrn_reflns_theta_full     28.31
_diffrn_measured_fraction_theta_max     0.981
_diffrn_measured_fraction_theta_full     0.981
_diffrn_reflns_limit_h_min     -12
_diffrn_reflns_limit_h_max     12
_diffrn_reflns_limit_k_min     -13
_diffrn_reflns_limit_k_max     13
_diffrn_reflns_limit_l_min     -23
_diffrn_reflns_limit_l_max     24
_diffrn_standards_number     ?
_diffrn_standards_interval_count     ?
_diffrn_standards_interval_time     ?
_diffrn_standards_decay_%     ?
_refine_special_details
;
Refinement of <i>F</i>^2^ against ALL reflections. The weighted <i>R</i>-factor
<i>wR</i> and goodness of fit <i>S</i> are based on <i>F</i>^2^, conventional
<i>R</i>-factors <i>R</i> are based on <i>F</i>, with <i>F</i> set to zero for
negative <i>F</i>^2^. The threshold expression of <i>F</i>^2^ >
\s(<i>F</i>^2^) is used only for calculating <i>R</i>-factors(gt) <i>etc</i>.
and is not relevant to the choice of reflections for refinement.
<i>R</i>-factors based on <i>F</i>^2^ are statistically about twice as large
as those based on <i>F</i>, and <i>R</i>- factors based on ALL data will be
even larger.
;
_reflns_number_total     7513
_reflns_number_gt     6769
_reflns_threshold_expression     I>2sigma(I)
_refine_ls_structure_factor_coef     Fsqd
_refine_ls_matrix_type     full
_refine_ls_R_factor_all     0.0294
_refine_ls_R_factor_gt     0.0256
_refine_ls_wR_factor_gt     0.0677
_refine_ls_wR_factor_ref     0.0696
_refine_ls_goodness_of_fit_ref     1.034
_refine_ls_restrained_S_all     1.034
_refine_ls_number_reflns     7513
_refine_ls_number_parameters     530
_refine_ls_number_restraints     0
_refine_ls_hydrogen_treatment     refall
_refine_ls_weighting_scheme     calc
_refine_ls_weighting_details
         'calc w=1/[\s^2^(Fo^2^)+(0.0421P)^2^+0.2175P] where P=(Fo^2^+2Fc^2^)/3'
_atom_sites_solution_hydrogens     difmap
_atom_sites_solution_primary     direct
_atom_sites_solution_secondary     difmap
_refine_ls_shift/su_max     0.001
_refine_ls_shift/su_mean     0.000
_refine_diff_density_max     0.614
_refine_diff_density_min     -0.705
_refine_ls_extinction_method     none
_refine_ls_extinction_coef     ?
loop_
    _atom_type_symbol
    _atom_type_description
    _atom_type_scat_dispersion_real
    _atom_type_scat_dispersion_imag
    _atom_type_scat_source
    'C' 'C' 0.0033 0.0016
                         'International Tables Vol C Tables 4.2.6.8 and 6.1.1.4'
    'H' 'H' 0.0000 0.0000
                         'International Tables Vol C Tables 4.2.6.8 and 6.1.1.4'
    'As' 'As' 0.0499 2.0058
                         'International Tables Vol C Tables 4.2.6.8 and 6.1.1.4'
    'N' 'N' 0.0061 0.0033
                         'International Tables Vol C Tables 4.2.6.8 and 6.1.1.4'
    'O' 'O' 0.0106 0.0060
                         'International Tables Vol C Tables 4.2.6.8 and 6.1.1.4'
_computing_data_collection     'SMART (Bruker, 1997)'
_computing_cell_refinement     'SAINT (Bruker, 1997)'
_computing_data_reduction     'SAINT (Bruker, 1997)'
_computing_structure_solution
   'SHELXS97 (Sheldrick, 2008) and <i>OLEX2</i> (Dolomanov <i>et al.</i>, 2009)'
_computing_structure_refinement
   'SHELXL97 (Sheldrick, 2008) and <i>OLEX2</i> (Dolomanov <i>et al.</i>, 2009)'
_computing_molecular_graphics     '<i>OLEX2</i> (Dolomanov <i>et al.</i>, 2009)'
_computing_publication_material
   'SHELXL97 (Sheldrick, 2008) and <i>OLEX2</i> (Dolomanov <i>et al.</i>, 2009)'
loop_
    _atom_site_type_symbol
    _atom_site_label
    _atom_site_fract_x
    _atom_site_fract_y
    _atom_site_fract_z
    _atom_site_U_iso_or_equiv
    _atom_site_adp_type
    _atom_site_calc_flag
    _atom_site_refinement_flags
    _atom_site_occupancy
    _atom_site_symmetry_multiplicity
    _atom_site_disorder_assembly
    _atom_site_disorder_group
    As As1 0.983720(17) 0.434497(16) 0.191058(8) 0.01665(5) Uani d . 1 1 . .
    O O11 0.84503(14) 0.41025(14) 0.24937(6) 0.0253(2) Uani d . 1 1 . .
    H H11 0.799(3) 0.458(3) 0.2399(15) 0.060(8) Uiso d . 1 1 . .
    O O12 1.13065(13) 0.60598(11) 0.20887(6) 0.0208(2) Uani d . 1 1 . .
    O O13 1.05793(13) 0.31108(12) 0.20416(6) 0.0218(2) Uani d . 1 1 . .
    N N1 1.04658(14) 0.94499(13) 0.26111(7) 0.0157(2) Uani d . 1 1 . .
    C C11 0.86611(17) 0.39575(16) 0.09453(8) 0.0193(3) Uani d . 1 1 . .
    C C12 0.9186(2) 0.33147(18) 0.04140(9) 0.0248(3) Uani d . 1 1 . .
    H H12 1.011(3) 0.312(2) 0.0525(12) 0.036(5) Uiso d . 1 1 . .
    C C13 0.8426(2) 0.3079(2) -0.02994(10) 0.0301(4) Uani d . 1 1 . .
    H H13 0.880(2) 0.268(2) -0.0679(11) 0.030(5) Uiso d . 1 1 . .
    C C14 0.7155(2) 0.3475(2) -0.04864(10) 0.0322(4) Uani d . 1 1 . .
    H H14 0.674(3) 0.334(2) -0.0930(12) 0.034(6) Uiso d . 1 1 . .
    C C15 0.6630(2) 0.4103(2) 0.00444(11) 0.0379(4) Uani d . 1 1 . .
    H H15 0.571(3) 0.437(2) -0.0117(12) 0.044(6) Uiso d . 1 1 . .
    C C16 0.7377(2) 0.4351(2) 0.07646(10) 0.0292(4) Uani d . 1 1 . .
    H H16 0.707(3) 0.473(2) 0.1076(12) 0.034(6) Uiso d . 1 1 . .
    C C31 1.06254(18) 0.83454(16) 0.30861(8) 0.0171(3) Uani d . 1 1 . .
    H H31A 0.950(2) 0.764(2) 0.3068(10) 0.018(4) Uiso d . 1 1 . .
    H H31B 1.115(2) 0.790(2) 0.2842(10) 0.019(4) Uiso d . 1 1 . .
    C C32 1.1517(2) 0.89580(18) 0.38583(9) 0.0222(3) Uani d . 1 1 . .
    H H32A 1.089(2) 0.926(2) 0.4123(11) 0.026(5) Uiso d . 1 1 . .
    H H32B 1.253(2) 0.982(2) 0.3874(10) 0.021(4) Uiso d . 1 1 . .
    C C33 1.1868(2) 0.7791(2) 0.42250(10) 0.0281(3) Uani d . 1 1 . .
    H H33A 1.261(3) 0.751(2) 0.3952(12) 0.035(5) Uiso d . 1 1 . .
    H H33B 1.241(3) 0.822(2) 0.4668(12) 0.034(5) Uiso d . 1 1 . .
    C C34 1.0341(3) 0.6426(2) 0.42641(12) 0.0406(5) Uani d . 1 1 . .
    H H34A 1.060(3) 0.580(3) 0.4569(13) 0.045(6) Uiso d . 1 1 . .
    H H34B 0.988(3) 0.590(3) 0.3788(15) 0.050(7) Uiso d . 1 1 . .
    H H34C 0.962(3) 0.675(2) 0.4455(12) 0.038(6) Uiso d . 1 1 . .
    C C41 0.93601(17) 0.85567(16) 0.19096(8) 0.0167(3) Uani d . 1 1 . .
    H H41A 0.835(2) 0.799(2) 0.2031(9) 0.015(4) Uiso d . 1 1 . .
    H H41B 0.984(2) 0.7952(19) 0.1749(9) 0.014(4) Uiso d . 1 1 . .
    C C42 0.90926(19) 0.94151(17) 0.13157(8) 0.0199(3) Uani d . 1 1 . .
    H H42A 0.870(2) 1.012(2) 0.1467(10) 0.023(5) Uiso d . 1 1 . .
    H H42B 1.014(3) 1.004(2) 0.1162(12) 0.037(6) Uiso d . 1 1 . .
    C C43 0.7900(2) 0.8353(2) 0.06719(9) 0.0288(3) Uani d . 1 1 . .
    H H43A 0.828(3) 0.767(3) 0.0487(12) 0.044(6) Uiso d . 1 1 . .
    H H43B 0.692(3) 0.781(3) 0.0840(12) 0.039(6) Uiso d . 1 1 . .
    C C44 0.7506(2) 0.9096(2) 0.00493(10) 0.0334(4) Uani d . 1 1 . .
    H H44A 0.677(3) 0.839(3) -0.0324(15) 0.054(7) Uiso d . 1 1 . .
    H H44B 0.847(3) 0.971(3) -0.0122(13) 0.050(7) Uiso d . 1 1 . .
    H H44C 0.698(3) 0.973(3) 0.0199(13) 0.047(6) Uiso d . 1 1 . .
    C C51 1.21333(17) 1.05089(16) 0.24719(8) 0.0180(3) Uani d . 1 1 . .
    H H51A 1.280(2) 1.095(2) 0.2939(10) 0.018(4) Uiso d . 1 1 . .
    H H51B 1.192(2) 1.121(2) 0.2232(10) 0.016(4) Uiso d . 1 1 . .
    C C52 1.30155(18) 0.98468(17) 0.20316(9) 0.0209(3) Uani d . 1 1 . .
    H H52A 1.237(2) 0.947(2) 0.1528(11) 0.026(5) Uiso d . 1 1 . .
    H H52B 1.310(2) 0.904(2) 0.2218(11) 0.024(5) Uiso d . 1 1 . .
    C C53 1.47142(19) 1.10091(18) 0.19840(10) 0.0224(3) Uani d . 1 1 . .
    H H53A 1.462(2) 1.176(2) 0.1776(11) 0.027(5) Uiso d . 1 1 . .
    H H53B 1.530(2) 1.133(2) 0.2446(11) 0.022(5) Uiso d . 1 1 . .
    C C54 1.5617(2) 1.0398(2) 0.15297(11) 0.0288(4) Uani d . 1 1 . .
    H H54A 1.664(3) 1.110(2) 0.1490(12) 0.035(5) Uiso d . 1 1 . .
    H H54B 1.506(3) 1.010(2) 0.1048(13) 0.036(6) Uiso d . 1 1 . .
    H H54C 1.567(3) 0.956(3) 0.1718(13) 0.044(6) Uiso d . 1 1 . .
    C C61 0.97536(18) 1.03791(16) 0.29762(8) 0.0182(3) Uani d . 1 1 . .
    H H61A 0.972(2) 1.107(2) 0.2659(10) 0.017(4) Uiso d . 1 1 . .
    H H61B 1.062(2) 1.094(2) 0.3409(10) 0.018(4) Uiso d . 1 1 . .
    C C62 0.81020(19) 0.95365(18) 0.31980(9) 0.0213(3) Uani d . 1 1 . .
    H H62A 0.810(2) 0.882(2) 0.3471(11) 0.029(5) Uiso d . 1 1 . .
    H H62B 0.725(2) 0.900(2) 0.2774(11) 0.028(5) Uiso d . 1 1 . .
    C C63 0.7615(2) 1.0596(2) 0.36162(10) 0.0274(3) Uani d . 1 1 . .
    H H63A 0.845(3) 1.116(2) 0.4042(12) 0.037(6) Uiso d . 1 1 . .
    H H63B 0.765(3) 1.141(3) 0.3339(13) 0.041(6) Uiso d . 1 1 . .
    C C64 0.5945(2) 0.9811(2) 0.38350(11) 0.0338(4) Uani d . 1 1 . .
    H H64A 0.559(3) 1.040(3) 0.4060(13) 0.044(6) Uiso d . 1 1 . .
    H H64B 0.599(3) 0.917(3) 0.4161(16) 0.070(9) Uiso d . 1 1 . .
    H H64C 0.512(3) 0.928(3) 0.3427(13) 0.043(6) Uiso d . 1 1 . .
    As As2 0.478325(17) 0.517474(16) 0.248301(8) 0.01779(5) Uani d . 1 1 . .
    O O21 0.34772(15) 0.38567(13) 0.17947(6) 0.0231(2) Uani d . 1 1 . .
    H H21 0.260(4) 0.365(3) 0.1849(15) 0.062(9) Uiso d . 1 1 . .
    O O22 0.42750(14) 0.66150(12) 0.24787(7) 0.0251(2) Uani d . 1 1 . .
    H H22 0.317(5) 0.641(4) 0.236(2) 0.112(13) Uiso d . 1 1 . .
    O O23 0.67109(13) 0.56498(13) 0.23897(7) 0.0285(3) Uani d . 1 1 . .
    C C21 0.43938(19) 0.44095(16) 0.33777(8) 0.0211(3) Uani d . 1 1 . .
    C C22 0.3014(2) 0.4323(2) 0.36604(9) 0.0287(3) Uani d . 1 1 . .
    H H22A 0.232(3) 0.472(2) 0.3414(12) 0.037(6) Uiso d . 1 1 . .
    C C23 0.2713(3) 0.3712(2) 0.42920(11) 0.0416(5) Uani d . 1 1 . .
    H H23 0.196(4) 0.366(4) 0.4490(18) 0.081(11) Uiso d . 1 1 . .
    C C24 0.3770(3) 0.3205(2) 0.46396(11) 0.0476(6) Uani d . 1 1 . .
    H H24 0.362(3) 0.277(3) 0.5068(16) 0.066(8) Uiso d . 1 1 . .
    C C25 0.5133(3) 0.3297(2) 0.43635(11) 0.0456(5) Uani d . 1 1 . .
    H H25 0.585(3) 0.299(3) 0.4570(15) 0.059(8) Uiso d . 1 1 . .
    C C26 0.5467(2) 0.38999(19) 0.37277(10) 0.0312(4) Uani d . 1 1 . .
    H H26 0.638(3) 0.400(2) 0.3565(11) 0.031(5) Uiso d . 1 1 . .
loop_
    _atom_site_aniso_label
    _atom_site_aniso_U_11
    _atom_site_aniso_U_22
    _atom_site_aniso_U_33
    _atom_site_aniso_U_12
    _atom_site_aniso_U_13
    _atom_site_aniso_U_23
    As1 0.01668(8) 0.01561(8) 0.01751(8) 0.00714(6) 0.00178(6) 0.00218(6)
    O11 0.0238(5) 0.0326(7) 0.0222(6) 0.0133(5) 0.0079(4) 0.0065(5)
    O12 0.0195(5) 0.0149(5) 0.0273(6) 0.0079(4) 0.0016(4) -0.0001(4)
    O13 0.0214(5) 0.0158(5) 0.0293(6) 0.0094(4) 0.0017(4) 0.0055(4)
    N1 0.0160(5) 0.0137(6) 0.0172(6) 0.0061(5) 0.0031(4) 0.0024(5)
    C11 0.0193(6) 0.0153(7) 0.0198(7) 0.0046(6) 0.0014(5) 0.0028(6)
    C12 0.0269(7) 0.0247(8) 0.0227(8) 0.0115(7) 0.0032(6) 0.0018(6)
    C13 0.0365(9) 0.0262(9) 0.0222(8) 0.0086(7) 0.0055(7) -0.0014(7)
    C14 0.0342(9) 0.0303(9) 0.0210(8) 0.0062(7) -0.0058(7) 0.0014(7)
    C15 0.0343(9) 0.0462(11) 0.0337(10) 0.0229(9) -0.0086(8) 0.0001(9)
    C16 0.0276(8) 0.0351(9) 0.0263(9) 0.0178(7) -0.0015(7) -0.0032(7)
    C31 0.0195(6) 0.0144(7) 0.0184(7) 0.0080(6) 0.0032(5) 0.0036(5)
    C32 0.0258(7) 0.0216(8) 0.0187(7) 0.0109(7) 0.0002(6) 0.0016(6)
    C33 0.0337(9) 0.0297(9) 0.0212(8) 0.0151(7) -0.0009(7) 0.0068(7)
    C34 0.0480(11) 0.0385(11) 0.0358(11) 0.0149(10) 0.0126(9) 0.0215(9)
    C41 0.0168(6) 0.0161(7) 0.0157(7) 0.0059(6) 0.0019(5) 0.0016(5)
    C42 0.0205(7) 0.0211(7) 0.0185(7) 0.0089(6) 0.0041(6) 0.0045(6)
    C43 0.0336(9) 0.0290(9) 0.0204(8) 0.0125(8) -0.0028(7) 0.0023(7)
    C44 0.0339(9) 0.0449(11) 0.0219(8) 0.0178(9) 0.0008(7) 0.0086(8)
    C51 0.0171(6) 0.0135(7) 0.0211(7) 0.0043(5) 0.0036(5) 0.0025(6)
    C52 0.0171(6) 0.0183(7) 0.0263(8) 0.0066(6) 0.0049(6) 0.0009(6)
    C53 0.0186(7) 0.0187(7) 0.0289(9) 0.0066(6) 0.0054(6) 0.0038(7)
    C54 0.0220(7) 0.0248(8) 0.0429(11) 0.0109(7) 0.0125(7) 0.0068(8)
    C61 0.0202(6) 0.0162(7) 0.0201(7) 0.0093(6) 0.0044(6) 0.0019(6)
    C62 0.0210(7) 0.0210(7) 0.0246(8) 0.0107(6) 0.0065(6) 0.0035(6)
    C63 0.0237(7) 0.0305(9) 0.0292(9) 0.0140(7) 0.0049(7) -0.0040(7)
    C64 0.0258(8) 0.0432(11) 0.0339(10) 0.0170(8) 0.0078(7) -0.0044(9)
    As2 0.01481(8) 0.01589(8) 0.02339(9) 0.00662(6) 0.00487(6) 0.00389(6)
    O21 0.0246(6) 0.0215(6) 0.0224(6) 0.0101(5) 0.0022(5) 0.0002(4)
    O22 0.0236(5) 0.0161(5) 0.0366(7) 0.0103(5) 0.0028(5) 0.0032(5)
    O23 0.0171(5) 0.0243(6) 0.0462(7) 0.0081(5) 0.0123(5) 0.0083(5)
    C21 0.0233(7) 0.0153(7) 0.0203(7) 0.0056(6) -0.0006(6) 0.0005(6)
    C22 0.0272(8) 0.0300(9) 0.0212(8) 0.0054(7) 0.0033(6) -0.0007(7)
    C23 0.0475(11) 0.0354(11) 0.0253(9) 0.0002(9) 0.0123(9) -0.0008(8)
    C24 0.0809(16) 0.0269(10) 0.0188(9) 0.0090(10) 0.0026(10) 0.0033(7)
    C25 0.0738(15) 0.0286(10) 0.0294(10) 0.0248(11) -0.0150(10) -0.0004(8)
    C26 0.0371(9) 0.0228(8) 0.0309(9) 0.0147(7) -0.0062(7) -0.0015(7)
_geom_special_details
;
All e.s.d.'s (except the e.s.d. in the dihedral angle between two l.s. planes)
are estimated using the full covariance matrix. The cell e.s.d.'s are taken
into account individually in the estimation of e.s.d.'s in distances, angles
and torsion angles; correlations between e.s.d.'s in cell parameters are only
used when they are defined by crystal symmetry. An approximate (isotropic)
treatment of cell e.s.d.'s is used for estimating e.s.d.'s involving l.s.
planes.
;
loop_
    _geom_bond_atom_site_label_1
    _geom_bond_atom_site_label_2
    _geom_bond_site_symmetry_2
    _geom_bond_distance
    _geom_bond_publ_flag
    As1 O13 . 1.6625(10) yes
    As1 O12 . 1.6723(11) yes
    As1 O11 . 1.7279(11) yes
    As1 C11 . 1.9001(16) yes
    O11 H11 . 0.77(3) ?
    N1 C41 . 1.5130(18) ?
    N1 C61 . 1.5163(17) ?
    N1 C51 . 1.5185(18) ?
    N1 C31 . 1.5194(18) ?
    C11 C16 . 1.383(2) ?
    C11 C12 . 1.392(2) ?
    C12 C13 . 1.378(2) ?
    C12 H12 . 0.94(2) ?
    C13 C14 . 1.376(3) ?
    C13 H13 . 0.96(2) ?
    C14 C15 . 1.383(3) ?
    C14 H14 . 0.84(2) ?
    C15 C16 . 1.384(3) ?
    C15 H15 . 1.00(2) ?
    C16 H16 . 0.82(2) ?
    C31 C32 . 1.512(2) ?
    C31 H31A . 0.966(19) ?
    C31 H31B . 0.922(18) ?
    C32 C33 . 1.529(2) ?
    C32 H32A . 0.929(19) ?
    C32 H32B . 0.96(2) ?
    C33 C34 . 1.515(3) ?
    C33 H33A . 1.01(2) ?
    C33 H33B . 0.89(2) ?
    C34 H34A . 0.96(3) ?
    C34 H34B . 0.95(3) ?
    C34 H34C . 0.94(2) ?
    C41 C42 . 1.515(2) ?
    C41 H41A . 0.930(18) ?
    C41 H41B . 0.943(17) ?
    C42 C43 . 1.515(2) ?
    C42 H42A . 0.964(19) ?
    C42 H42B . 1.00(2) ?
    C43 C44 . 1.515(2) ?
    C43 H43A . 0.95(2) ?
    C43 H43B . 0.94(2) ?
    C44 H44A . 0.93(3) ?
    C44 H44B . 0.95(3) ?
    C44 H44C . 0.99(2) ?
    C51 C52 . 1.520(2) ?
    C51 H51A . 0.956(19) ?
    C51 H51B . 0.941(18) ?
    C52 C53 . 1.522(2) ?
    C52 H52A . 1.00(2) ?
    C52 H52B . 0.94(2) ?
    C53 C54 . 1.519(2) ?
    C53 H53A . 0.91(2) ?
    C53 H53B . 0.91(2) ?
    C54 H54A . 0.92(2) ?
    C54 H54B . 0.94(2) ?
    C54 H54C . 0.96(2) ?
    C61 C62 . 1.516(2) ?
    C61 H61A . 0.954(18) ?
    C61 H61B . 1.000(18) ?
    C62 C63 . 1.526(2) ?
    C62 H62A . 0.92(2) ?
    C62 H62B . 0.97(2) ?
    C63 C64 . 1.518(2) ?
    C63 H63A . 0.98(2) ?
    C63 H63B . 1.00(2) ?
    C64 H64A . 0.89(2) ?
    C64 H64B . 0.93(3) ?
    C64 H64C . 0.94(2) ?
    As2 O23 . 1.6432(11) yes
    As2 O22 . 1.7013(11) yes
    As2 O21 . 1.7030(12) yes
    As2 C21 . 1.9153(16) yes
    O21 H21 . 0.75(3) ?
    O22 H22 . 0.93(4) ?
    C21 C26 . 1.388(2) ?
    C21 C22 . 1.393(2) ?
    C22 C23 . 1.385(3) ?
    C22 H22A . 0.96(2) ?
    C23 C24 . 1.372(4) ?
    C23 H23 . 0.81(3) ?
    C24 C25 . 1.371(4) ?
    C24 H24 . 0.94(3) ?
    C25 C26 . 1.392(3) ?
    C25 H25 . 0.88(3) ?
    C26 H26 . 0.89(2) ?
loop_
    _geom_angle_atom_site_label_1
    _geom_angle_atom_site_label_2
    _geom_angle_atom_site_label_3
    _geom_angle_site_symmetry_1
    _geom_angle_site_symmetry_3
    _geom_angle
    _geom_angle_publ_flag
    O13 As1 O12 . . 112.71(6) ?
    O13 As1 O11 . . 106.12(6) ?
    O12 As1 O11 . . 109.42(6) ?
    O13 As1 C11 . . 109.58(6) ?
    O12 As1 C11 . . 110.72(6) ?
    O11 As1 C11 . . 108.09(6) ?
    As1 O11 H11 . . 108(2) ?
    C41 N1 C61 . . 111.98(11) ?
    C41 N1 C51 . . 110.79(11) ?
    C61 N1 C51 . . 105.97(11) ?
    C41 N1 C31 . . 105.49(11) ?
    C61 N1 C31 . . 111.07(11) ?
    C51 N1 C31 . . 111.65(11) ?
    C16 C11 C12 . . 120.67(15) ?
    C16 C11 As1 . . 121.87(12) ?
    C12 C11 As1 . . 117.40(11) ?
    C13 C12 C11 . . 119.57(15) ?
    C13 C12 H12 . . 119.0(13) ?
    C11 C12 H12 . . 121.2(13) ?
    C14 C13 C12 . . 120.28(16) ?
    C14 C13 H13 . . 118.4(12) ?
    C12 C13 H13 . . 121.2(12) ?
    C13 C14 C15 . . 119.90(17) ?
    C13 C14 H14 . . 117.8(14) ?
    C15 C14 H14 . . 122.3(14) ?
    C14 C15 C16 . . 120.79(17) ?
    C14 C15 H15 . . 117.1(13) ?
    C16 C15 H15 . . 122.1(13) ?
    C11 C16 C15 . . 118.79(16) ?
    C11 C16 H16 . . 120.8(15) ?
    C15 C16 H16 . . 120.4(15) ?
    C32 C31 N1 . . 115.79(12) ?
    C32 C31 H31A . . 111.6(11) ?
    N1 C31 H31A . . 104.5(11) ?
    C32 C31 H31B . . 111.6(11) ?
    N1 C31 H31B . . 104.9(11) ?
    H31A C31 H31B . . 107.8(15) ?
    C31 C32 C33 . . 109.85(13) ?
    C31 C32 H32A . . 110.9(12) ?
    C33 C32 H32A . . 108.9(12) ?
    C31 C32 H32B . . 111.2(11) ?
    C33 C32 H32B . . 110.5(11) ?
    H32A C32 H32B . . 105.5(16) ?
    C34 C33 C32 . . 114.41(15) ?
    C34 C33 H33A . . 109.1(12) ?
    C32 C33 H33A . . 108.3(12) ?
    C34 C33 H33B . . 110.2(14) ?
    C32 C33 H33B . . 105.8(14) ?
    H33A C33 H33B . . 108.9(18) ?
    C33 C34 H34A . . 111.7(14) ?
    C33 C34 H34B . . 108.6(15) ?
    H34A C34 H34B . . 108(2) ?
    C33 C34 H34C . . 105.8(14) ?
    H34A C34 H34C . . 110(2) ?
    H34B C34 H34C . . 112(2) ?
    N1 C41 C42 . . 116.09(12) ?
    N1 C41 H41A . . 106.0(11) ?
    C42 C41 H41A . . 108.8(11) ?
    N1 C41 H41B . . 105.8(10) ?
    C42 C41 H41B . . 110.2(10) ?
    H41A C41 H41B . . 109.8(15) ?
    C43 C42 C41 . . 108.80(13) ?
    C43 C42 H42A . . 110.4(11) ?
    C41 C42 H42A . . 113.6(11) ?
    C43 C42 H42B . . 109.7(13) ?
    C41 C42 H42B . . 112.0(13) ?
    H42A C42 H42B . . 102.2(17) ?
    C44 C43 C42 . . 113.39(16) ?
    C44 C43 H43A . . 107.8(14) ?
    C42 C43 H43A . . 112.9(14) ?
    C44 C43 H43B . . 108.8(14) ?
    C42 C43 H43B . . 106.7(14) ?
    H43A C43 H43B . . 106.9(19) ?
    C43 C44 H44A . . 109.2(16) ?
    C43 C44 H44B . . 112.1(15) ?
    H44A C44 H44B . . 110(2) ?
    C43 C44 H44C . . 111.2(14) ?
    H44A C44 H44C . . 108(2) ?
    H44B C44 H44C . . 106(2) ?
    N1 C51 C52 . . 115.86(12) ?
    N1 C51 H51A . . 106.0(11) ?
    C52 C51 H51A . . 109.5(10) ?
    N1 C51 H51B . . 104.9(11) ?
    C52 C51 H51B . . 110.5(10) ?
    H51A C51 H51B . . 109.9(15) ?
    C51 C52 C53 . . 109.94(12) ?
    C51 C52 H52A . . 109.8(10) ?
    C53 C52 H52A . . 108.1(11) ?
    C51 C52 H52B . . 112.6(12) ?
    C53 C52 H52B . . 110.7(12) ?
    H52A C52 H52B . . 105.6(16) ?
    C54 C53 C52 . . 111.50(14) ?
    C54 C53 H53A . . 107.9(12) ?
    C52 C53 H53A . . 110.2(12) ?
    C54 C53 H53B . . 109.1(11) ?
    C52 C53 H53B . . 107.3(12) ?
    H53A C53 H53B . . 110.8(17) ?
    C53 C54 H54A . . 112.0(13) ?
    C53 C54 H54B . . 111.1(13) ?
    H54A C54 H54B . . 103.3(19) ?
    C53 C54 H54C . . 109.8(14) ?
    H54A C54 H54C . . 112.9(19) ?
    H54B C54 H54C . . 107.5(19) ?
    C62 C61 N1 . . 115.27(12) ?
    C62 C61 H61A . . 112.6(10) ?
    N1 C61 H61A . . 106.8(10) ?
    C62 C61 H61B . . 111.0(10) ?
    N1 C61 H61B . . 103.2(10) ?
    H61A C61 H61B . . 107.2(15) ?
    C61 C62 C63 . . 109.42(13) ?
    C61 C62 H62A . . 112.9(12) ?
    C63 C62 H62A . . 110.1(12) ?
    C61 C62 H62B . . 110.8(12) ?
    C63 C62 H62B . . 109.8(11) ?
    H62A C62 H62B . . 103.7(17) ?
    C64 C63 C62 . . 111.56(15) ?
    C64 C63 H63A . . 110.2(13) ?
    C62 C63 H63A . . 112.0(12) ?
    C64 C63 H63B . . 111.4(13) ?
    C62 C63 H63B . . 111.7(13) ?
    H63A C63 H63B . . 99.4(18) ?
    C63 C64 H64A . . 114.5(16) ?
    C63 C64 H64B . . 110.2(17) ?
    H64A C64 H64B . . 105(2) ?
    C63 C64 H64C . . 111.0(14) ?
    H64A C64 H64C . . 106(2) ?
    H64B C64 H64C . . 109(2) ?
    O23 As2 O22 . . 111.86(6) ?
    O23 As2 O21 . . 110.46(6) ?
    O22 As2 O21 . . 107.93(6) ?
    O23 As2 C21 . . 110.94(7) ?
    O22 As2 C21 . . 107.65(6) ?
    O21 As2 C21 . . 107.84(6) ?
    As2 O21 H21 . . 109(2) ?
    As2 O22 H22 . . 118(2) ?
    C26 C21 C22 . . 120.47(17) ?
    C26 C21 As2 . . 119.45(13) ?
    C22 C21 As2 . . 120.05(12) ?
    C23 C22 C21 . . 119.34(18) ?
    C23 C22 H22A . . 122.5(13) ?
    C21 C22 H22A . . 118.1(13) ?
    C24 C23 C22 . . 120.4(2) ?
    C24 C23 H23 . . 116(2) ?
    C22 C23 H23 . . 124(2) ?
    C25 C24 C23 . . 120.3(2) ?
    C25 C24 H24 . . 115.5(17) ?
    C23 C24 H24 . . 124.2(17) ?
    C24 C25 C26 . . 120.7(2) ?
    C24 C25 H25 . . 123.4(18) ?
    C26 C25 H25 . . 115.9(18) ?
    C21 C26 C25 . . 118.77(19) ?
    C21 C26 H26 . . 120.8(14) ?
    C25 C26 H26 . . 120.3(14) ?
loop_
    _geom_hbond_atom_site_label_D
    _geom_hbond_atom_site_label_H
    _geom_hbond_atom_site_label_A
    _geom_hbond_site_symmetry_A
    _geom_hbond_distance_DH
    _geom_hbond_distance_HA
    _geom_hbond_distance_DA
    _geom_hbond_angle_DHA
    O11 H11 O23 . 0.77(3) 1.88(3) 2.6375(17) 166(3)
    O21 H21 O13 1_455 0.75(3) 1.78(3) 2.5280(17) 176(3)
    O22 H22 O12 1_455 0.93(4) 1.57(4) 2.4936(17) 176(4)
_iucr_refine_instructions_details
;
TITL Bu4As in P-1
CELL 0.71073 9.0353 10.1366 18.7892 94.005 97.749 114.289
ZERR 2 0.0023 0.0025 0.0046 0.005 0.004 0.004
LATT 1
SFAC C H As N O
UNIT 56 98 4 2 12
EQIV $1 -1+X,+Y,+Z
L.S. 19
PLAN  20
SIZE 0.5 0.3 0.1
TEMP -153.15
HTAB  O11 O23
HTAB  O21 O13_$1
HTAB  O22 O12_$1
BOND $H
HTAB
MORE -1
fmap 2
acta
OMIT 0 0 1
OMIT -1 -3 2
OMIT -1 -8 4
OMIT 0 -3 18
OMIT 6 -6 14
OMIT 2 1 19
OMIT -2 6 13
OMIT 4 -4 11
REM <HKL>E:/tcd/data/lukas/xtals/Bu4As/bu4as.hkl</HKL>
WGHT    0.042100    0.217500
FVAR       0.54694
AS1   3    0.983720    0.434497    0.191058    11.00000    0.01668    0.01561 =
         0.01751    0.00218    0.00178    0.00714
O11   5    0.845032    0.410245    0.249373    11.00000    0.02384    0.03263 =
         0.02224    0.00649    0.00789    0.01329
H11   2    0.798804    0.457659    0.239919    11.00000    0.05978
O12   5    1.130654    0.605979    0.208868    11.00000    0.01951    0.01487 =
         0.02734   -0.00006    0.00158    0.00787
O13   5    1.057930    0.311078    0.204161    11.00000    0.02139    0.01576 =
         0.02926    0.00548    0.00165    0.00937
N1    4    1.046576    0.944988    0.261107    11.00000    0.01598    0.01374 =
         0.01721    0.00238    0.00311    0.00610
C11   1    0.866113    0.395754    0.094530    11.00000    0.01933    0.01530 =
         0.01981    0.00276    0.00141    0.00462
C12   1    0.918620    0.331469    0.041400    11.00000    0.02686    0.02467 =
         0.02270    0.00182    0.00319    0.01154
H12   2    1.011170    0.312080    0.052490    11.00000    0.03599
C13   1    0.842590    0.307867   -0.029945    11.00000    0.03648    0.02616 =
         0.02215   -0.00135    0.00547    0.00860
H13   2    0.879511    0.267542   -0.067902    11.00000    0.02964
C14   1    0.715475    0.347478   -0.048644    11.00000    0.03417    0.03032 =
         0.02096    0.00143   -0.00585    0.00625
H14   2    0.674067    0.334423   -0.093049    11.00000    0.03432
C15   1    0.663020    0.410327    0.004439    11.00000    0.03431    0.04616 =
         0.03369    0.00013   -0.00862    0.02290
H15   2    0.570595    0.437332   -0.011654    11.00000    0.04403
C16   1    0.737668    0.435063    0.076456    11.00000    0.02763    0.03514 =
         0.02632   -0.00319   -0.00149    0.01779
H16   2    0.706904    0.473270    0.107623    11.00000    0.03409
C31   1    1.062541    0.834538    0.308608    11.00000    0.01950    0.01445 =
         0.01837    0.00362    0.00323    0.00802
H31A  2    0.950384    0.763717    0.306809    11.00000    0.01829
H31B  2    1.115005    0.789521    0.284189    11.00000    0.01930
C32   1    1.151746    0.895800    0.385828    11.00000    0.02576    0.02158 =
         0.01873    0.00157    0.00018    0.01087
H32A  2    1.088715    0.926018    0.412276    11.00000    0.02610
H32B  2    1.252566    0.981574    0.387392    11.00000    0.02068
C33   1    1.186829    0.779137    0.422505    11.00000    0.03368    0.02974 =
         0.02124    0.00681   -0.00088    0.01511
H33A  2    1.260720    0.751365    0.395193    11.00000    0.03483
H33B  2    1.241474    0.821751    0.466813    11.00000    0.03391
C34   1    1.034120    0.642588    0.426413    11.00000    0.04803    0.03847 =
         0.03580    0.02146    0.01264    0.01493
H34A  2    1.059727    0.579763    0.456867    11.00000    0.04522
H34B  2    0.988113    0.590133    0.378810    11.00000    0.04991
H34C  2    0.962177    0.675261    0.445524    11.00000    0.03849
C41   1    0.936009    0.855670    0.190959    11.00000    0.01678    0.01611 =
         0.01572    0.00156    0.00195    0.00589
H41A  2    0.834551    0.798660    0.203114    11.00000    0.01545
H41B  2    0.984468    0.795224    0.174865    11.00000    0.01351
C42   1    0.909259    0.941508    0.131568    11.00000    0.02054    0.02109 =
         0.01855    0.00454    0.00406    0.00893
H42A  2    0.870072    1.012334    0.146706    11.00000    0.02340
H42B  2    1.014433    1.003729    0.116196    11.00000    0.03744
C43   1    0.789960    0.835266    0.067186    11.00000    0.03359    0.02899 =
         0.02036    0.00234   -0.00280    0.01254
H43A  2    0.827773    0.767204    0.048662    11.00000    0.04358
H43B  2    0.691689    0.780837    0.083975    11.00000    0.03902
C44   1    0.750626    0.909603    0.004928    11.00000    0.03389    0.04488 =
         0.02190    0.00860    0.00075    0.01784
H44A  2    0.676709    0.839078   -0.032429    11.00000    0.05402
H44B  2    0.847327    0.971006   -0.012165    11.00000    0.05016
H44C  2    0.698102    0.973130    0.019874    11.00000    0.04697
C51   1    1.213333    1.050895    0.247194    11.00000    0.01713    0.01349 =
         0.02106    0.00247    0.00360    0.00428
H51A  2    1.279956    1.094764    0.293900    11.00000    0.01836
H51B  2    1.192004    1.121399    0.223202    11.00000    0.01586
C52   1    1.301546    0.984679    0.203162    11.00000    0.01706    0.01832 =
         0.02631    0.00093    0.00487    0.00659
H52A  2    1.237310    0.946798    0.152823    11.00000    0.02564
H52B  2    1.309841    0.904067    0.221775    11.00000    0.02372
C53   1    1.471422    1.100909    0.198404    11.00000    0.01857    0.01871 =
         0.02889    0.00377    0.00542    0.00657
H53A  2    1.461981    1.176137    0.177600    11.00000    0.02693
H53B  2    1.530278    1.132562    0.244578    11.00000    0.02223
C54   1    1.561738    1.039772    0.152974    11.00000    0.02204    0.02485 =
         0.04286    0.00681    0.01252    0.01093
H54A  2    1.663996    1.110264    0.148986    11.00000    0.03484
H54B  2    1.506378    1.009650    0.104811    11.00000    0.03604
H54C  2    1.567195    0.955781    0.171812    11.00000    0.04423
C61   1    0.975358    1.037912    0.297618    11.00000    0.02022    0.01622 =
         0.02007    0.00192    0.00443    0.00933
H61A  2    0.972170    1.106593    0.265897    11.00000    0.01672
H61B  2    1.062491    1.093750    0.340947    11.00000    0.01792
C62   1    0.810196    0.953649    0.319798    11.00000    0.02099    0.02100 =
         0.02455    0.00353    0.00647    0.01066
H62A  2    0.810150    0.881519    0.347069    11.00000    0.02948
H62B  2    0.725273    0.900408    0.277371    11.00000    0.02795
C63   1    0.761539    1.059613    0.361618    11.00000    0.02375    0.03051 =
         0.02924   -0.00403    0.00487    0.01402
H63A  2    0.844968    1.115988    0.404189    11.00000    0.03735
H63B  2    0.764751    1.141464    0.333894    11.00000    0.04064
C64   1    0.594524    0.981080    0.383499    11.00000    0.02580    0.04321 =
         0.03386   -0.00437    0.00779    0.01697
H64A  2    0.558720    1.039749    0.406012    11.00000    0.04391
H64B  2    0.599393    0.917110    0.416144    11.00000    0.07018
H64C  2    0.512480    0.928095    0.342712    11.00000    0.04334
AS2   3    0.478325    0.517474    0.248301    11.00000    0.01481    0.01589 =
         0.02339    0.00389    0.00487    0.00662
O21   5    0.347724    0.385673    0.179470    11.00000    0.02460    0.02153 =
         0.02241    0.00018    0.00223    0.01014
H21   2    0.260211    0.364543    0.184891    11.00000    0.06220
O22   5    0.427498    0.661498    0.247873    11.00000    0.02362    0.01611 =
         0.03657    0.00321    0.00283    0.01026
H22   2    0.316762    0.641466    0.235582    11.00000    0.11188
O23   5    0.671088    0.564984    0.238970    11.00000    0.01710    0.02426 =
         0.04616    0.00832    0.01231    0.00815
C21   1    0.439382    0.440945    0.337768    11.00000    0.02334    0.01528 =
         0.02034    0.00049   -0.00059    0.00557
C22   1    0.301407    0.432342    0.366038    11.00000    0.02716    0.02996 =
         0.02116   -0.00075    0.00329    0.00545
H22A  2    0.232332    0.471812    0.341389    11.00000    0.03699
C23   1    0.271313    0.371178    0.429196    11.00000    0.04748    0.03539 =
         0.02528   -0.00079    0.01230    0.00022
H23   2    0.195653    0.365920    0.448973    11.00000    0.08130
C24   1    0.376986    0.320548    0.463965    11.00000    0.08087    0.02692 =
         0.01877    0.00331    0.00258    0.00897
H24   2    0.362240    0.276924    0.506809    11.00000    0.06615
C25   1    0.513343    0.329700    0.436346    11.00000    0.07377    0.02859 =
         0.02943   -0.00042   -0.01495    0.02482
H25   2    0.585077    0.299219    0.457040    11.00000    0.05909
C26   1    0.546699    0.389987    0.372769    11.00000    0.03714    0.02281 =
         0.03087   -0.00151   -0.00621    0.01466
H26   2    0.638183    0.400220    0.356455    11.00000    0.03095
HKLF 4
REM  Bu4As in P-1
REM R1 =  0.0256 for   6769 Fo > 4sig(Fo)  and  0.0294 for all   7513 data
REM    530 parameters refined using      0 restraints
END
WGHT      0.0421      0.2175
REM Highest difference peak  0.614,  deepest hole -0.705,  1-sigma level  0.071
Q1    1   0.5886  0.5535  0.2471  11.00000  0.05    0.61
Q2    1   1.0899  0.4792  0.1906  11.00000  0.05    0.43
Q3    1   0.9151  0.4149  0.2247  11.00000  0.05    0.42
Q4    1   0.8905  0.3939  0.1345  11.00000  0.05    0.42
Q5    1   0.4160  0.4451  0.2153  11.00000  0.05    0.40
Q6    1   0.3903  0.4569  0.3574  11.00000  0.05    0.38
Q7    1   0.4101  0.4840  0.2850  11.00000  0.05    0.36
Q8    1   0.3709  0.4687  0.2497  11.00000  0.05    0.35
Q9    1   0.6760  0.3540 -0.0183  11.00000  0.05    0.35
Q10   1   0.1811  0.3430  0.1942  11.00000  0.05    0.34
Q11   1   0.9123  1.0009  0.3161  11.00000  0.05    0.31
Q12   1   0.8942  0.3751  0.0655  11.00000  0.05    0.31
Q13   1   0.8945  0.3525  0.0072  11.00000  0.05    0.30
Q14   1   0.9659  0.5965  0.2994  11.00000  0.05    0.30
Q15   1   0.7790  1.0069  0.3422  11.00000  0.05    0.30
Q16   1   1.3901  1.0342  0.2027  11.00000  0.05    0.30
Q17   1   0.8289  0.4332  0.0933  11.00000  0.05    0.29
Q18   1   1.0609  0.5301  0.2104  11.00000  0.05    0.29
Q19   1   0.4721  0.4049  0.3528  11.00000  0.05    0.28
Q20   1   1.1029  0.7182  0.4214  11.00000  0.05    0.28
REM The information below was added by Olex2.
REM
REM R1 = 0.0256 for 6769 Fo > 4sig(Fo) and n/a for all 15264 data
REM n/a parameters refined using n/a restraints
REM Highest difference peak 0.61, deepest hole -0.70
REM Mean Shift 0, Max Shift 0.
REM +++ Tabular Listing of Refinement Information +++
REM R1_all = n/a
REM R1_gt = 0.0256
REM wR_ref = 0.0696
REM GOOF = 1.034
REM Shift_max = 0
REM Shift_mean = 0
REM Reflections_all = 15264
REM Reflections_gt = 6769
REM Parameters = n/a
REM Hole = 0.61
REM Peak = -0.70
REM Flack = n/a
;
data_global
_journal_date_recd_electronic     2012-08-01
_journal_date_accepted     2012-08-09
_journal_name_full     'Acta Crystallographica, Section E'
_journal_year     2012
_journal_volume     68
_journal_issue      9
_journal_page_first     m1212
_journal_page_last     m1213
_journal_paper_category     QM
_journal_paper_doi     10.1107/S1600536812035362
_journal_coeditor_code     TK5138
_publ_contact_author_name     'Wolfgang Schmitt'
_publ_contact_author_address
;
School of Chemistry, Trinity College, Dublin 2, Ireland
;
_publ_contact_author_email     'schmittw@tcd.ie'
_publ_contact_author_fax     ?
_publ_contact_author_phone     ?
_publ_section_title
;
Tetrabutylammonium hydrogen phenylarsonate--phenylarsonic acid (1/1)
;
loop_
    _publ_author_name
    _publ_author_footnote
    _publ_author_address
    'Reck, Lukas' .
;
School of Chemistry, Trinity College, Dublin 2, Ireland
;
    'Schmitt, Wolfgang' .
;
School of Chemistry, Trinity College, Dublin 2, Ireland
;
