# Supplementary material for: Tetra­butyl­ammonium hydrogen phenyl­arsonate–phenyl­arsonic acid (1/1)
Source: Acta Crystallogr Sect E Struct Rep Online. 2012 Aug 25;68(Pt 9):m1212–3. doi: 10.1107/S1600536812035362 (PMC3435622; doi:10.1107/S1600536812035362)
Supplement: Supplementary file 2 [file e-68-m1212-Isup2.hkl]

# 
# h,k,l, Fc-squared, Fo-squared, sigma(Fo-squared) and status flag 
# 
data_I
_shelx_title ' Bu4As in P-1' 
_shelx_refln_list_code          4 
_shelx_F_calc_maximum      187.61 
_exptl_crystal_F_000       676.00 
_reflns_d_resolution_high  0.7494 
 
loop_ 
 _symmetry_equiv_pos_as_xyz 
 'x, y, z' 
 '-x, -y, -z' 
 
_cell_length_a     9.0353 
_cell_length_b    10.1366 
_cell_length_c    18.7892 
_cell_angle_alpha  94.005 
_cell_angle_beta   97.749 
_cell_angle_gamma 114.289 
 
_shelx_F_squared_multiplier     1.000 
 
loop_ 
 _refln_index_h 
 _refln_index_k 
 _refln_index_l 
 _refln_F_squared_calc 
 _refln_F_squared_meas 
 _refln_F_squared_sigma 
 _refln_observed_status 
   1   0   0      841.02      869.81     30.85 o 
   2   0   0     9374.29     9337.15    226.58 o 
   3   0   0        1.20        0.35      1.31 o 
   4   0   0     6920.34     6787.17    136.65 o 
   5   0   0       30.73       40.73      2.88 o 
   6   0   0     2635.83     2556.30     53.26 o 
   7   0   0       79.84       79.61      4.67 o 
   8   0   0      143.26      142.21      6.58 o 
   9   0   0       16.25       23.80      4.67 o 
  10   0   0        5.07        8.17      6.40 o 
 -11   1   0      112.01      122.79      8.91 o 
 -10   1   0      150.06      156.33      7.93 o 
  -9   1   0      501.44      467.37     13.25 o 
  -8   1   0     2658.01     2570.68     54.31 o 
  -7   1   0      837.39      831.27     19.29 o 
  -6   1   0     3220.91     3003.00    107.69 o 
  -5   1   0      327.08      351.05      8.84 o 
  -4   1   0      802.19      655.95     14.45 o 
  -3   1   0     2739.88     2672.12    128.36 o 
  -2   1   0    19067.21    17947.02    359.79 o 
  -1   1   0      538.82      557.33     11.83 o 
   0   1   0    13507.37    13354.06    419.67 o 
   1   1   0     3967.63     4091.92    101.72 o 
   2   1   0     2544.51     2478.81     62.33 o 
   3   1   0       97.68       95.76      4.33 o 
   4   1   0     3233.26     3016.71     61.80 o 
   5   1   0      565.47      582.67     13.91 o 
   6   1   0     4981.16     4950.38    101.11 o 
   7   1   0       37.78       39.80      5.47 o 
   8   1   0      226.59      224.74      9.43 o 
   9   1   0       16.15       15.28      5.26 o 
  10   1   0        3.82        2.29      5.51 o 
 -11   2   0      329.51      336.30     11.93 o 
 -10   2   0      270.47      280.86     12.04 o 
  -9   2   0      924.88      918.74     21.89 o 
  -8   2   0     1184.71     1121.19     25.28 o 
  -7   2   0      520.77      471.45     11.99 o 
  -6   2   0     1450.27     1319.42     45.27 o 
  -5   2   0      213.82      220.60     10.33 o 
  -4   2   0     2367.19     2251.27     45.97 o 
  -3   2   0      905.47      999.72     23.31 o 
  -2   2   0    13901.59    13544.53    271.69 o 
  -1   2   0       19.26       14.64      2.64 o 
   0   2   0    29513.99    27073.07    678.22 o 
   1   2   0     5475.47     5761.91    142.74 o 
   2   2   0      490.13      420.24     12.11 o 
   3   2   0      858.53      846.41     22.84 o 
   4   2   0     7351.28     7476.98    185.77 o 
   5   2   0      770.18      679.51     41.94 o 
   6   2   0     1935.08     1837.59     48.30 o 
   7   2   0       31.04       34.75      4.88 o 
   8   2   0      191.96      184.28      9.57 o 
   9   2   0       48.49       52.19      6.69 o 
 -11   3   0      388.19      389.59     19.03 o 
 -10   3   0      535.00      548.52     15.05 o 
  -9   3   0     1594.61     1541.11     33.96 o 
  -8   3   0     2615.09     2546.79     53.34 o 
  -7   3   0       41.75       48.90      7.02 o 
  -6   3   0     2056.35     1853.49     64.61 o 
  -5   3   0       51.49       59.99      2.91 o 
  -4   3   0     5087.63     5417.29    108.94 o 
  -3   3   0       63.68       69.93      2.49 o 
  -2   3   0     6671.36     6995.81    140.36 o 
  -1   3   0      367.18      399.95     13.99 o 
   0   3   0      780.94      996.91     41.15 o 
   1   3   0      852.79      785.74     31.26 o 
   2   3   0       48.96       31.50      7.49 o 
   3   3   0     4436.01     4632.39    182.92 o 
   4   3   0     1372.89     1340.16     32.58 o 
   5   3   0     1294.82     1265.70     27.93 o 
   6   3   0      635.01      643.14     16.11 o 
   7   3   0     1152.02     1155.47     50.33 o 
   8   3   0       53.03       51.45      9.41 o 
   9   3   0      913.59      929.07     33.23 o 
 -11   4   0      645.56      661.48     17.84 o 
 -10   4   0      212.58      211.19      8.39 o 
  -9   4   0      531.32      489.42     12.99 o 
  -8   4   0      133.88      119.74      5.39 o 
  -7   4   0        2.06       14.95      8.57 o 
  -6   4   0     1150.13     1069.38     23.04 o 
  -5   4   0       85.79       89.08      4.55 o 
  -4   4   0     1853.03     2057.85     42.01 o 
  -3   4   0      342.81      316.13      7.16 o 
  -2   4   0     5917.35     6348.14    154.33 o 
  -1   4   0     1764.73     1943.18     93.00 o 
   0   4   0      681.89      810.80     34.70 o 
   1   4   0     2909.40     2489.20    255.73 o 
   2   4   0       32.44       23.37      3.30 o 
   3   4   0     1960.07     1940.78    107.17 o 
   4   4   0      917.38      927.94     25.76 o 
   5   4   0      708.67      662.64     19.56 o 
   6   4   0        2.14       -0.43      3.59 o 
   7   4   0      679.00      664.72     21.02 o 
   8   4   0        1.69        0.08      5.61 o 
 -11   5   0      401.75      395.70     12.69 o 
 -10   5   0        1.94        2.79      3.81 o 
  -9   5   0      401.25      387.38     11.01 o 
  -8   5   0      170.75      166.63      6.36 o 
  -7   5   0       94.49       89.03      6.46 o 
  -6   5   0       70.91       72.55      3.57 o 
  -5   5   0       26.74       23.91      2.45 o 
  -4   5   0     1940.59     2081.94     42.49 o 
  -3   5   0     3341.64     3483.50     85.43 o 
  -2   5   0     2388.28     2892.66     71.13 o 
  -1   5   0     2790.64     3078.02     68.34 o 
   0   5   0       70.28       81.13      3.35 o 
   1   5   0     2542.35     2297.75    110.20 o 
   2   5   0      510.41      421.24     21.23 o 
   3   5   0     2828.31     2828.46    158.69 o 
   4   5   0      117.96      113.65      9.93 o 
   5   5   0     2310.98     2362.24     69.33 o 
   6   5   0      166.28      163.31      9.31 o 
   7   5   0     1763.01     1811.83     49.34 o 
   8   5   0       23.68       16.98      6.79 o 
 -11   6   0      209.46      202.60     10.91 o 
 -10   6   0       22.70       25.73      4.42 o 
  -9   6   0       77.56       64.37      4.64 o 
  -8   6   0      634.37      577.62     13.96 o 
  -7   6   0      725.04      719.97     16.43 o 
  -6   6   0      406.35      372.75      9.28 o 
  -5   6   0     1466.58     1437.53     29.93 o 
  -4   6   0       30.54       26.27      3.51 o 
  -3   6   0     3000.04     3158.30     77.81 o 
  -2   6   0      530.10      546.34     14.93 o 
  -1   6   0     4413.18     4669.39     94.24 o 
   0   6   0       60.50       61.00      3.36 o 
   1   6   0     2879.99     2555.48     88.42 o 
   2   6   0      325.74      239.47      9.70 o 
   3   6   0     1026.34      990.39     29.12 o 
   4   6   0      133.35      123.13      8.17 o 
   5   6   0      891.17      854.98     25.55 o 
   6   6   0      171.56      164.94      9.81 o 
   7   6   0      788.73      827.80     26.04 o 
 -11   7   0      121.04      127.36      8.83 o 
 -10   7   0      304.35      295.47     12.02 o 
  -9   7   0       37.10       49.60      5.30 o 
  -8   7   0      218.80      203.78      8.74 o 
  -7   7   0      245.29      231.10      9.18 o 
  -6   7   0      846.09      795.52     21.68 o 
  -5   7   0       50.51       41.43      3.72 o 
  -4   7   0       81.67       87.34      5.15 o 
  -3   7   0     3550.45     3759.37     92.59 o 
  -2   7   0      990.66      869.54     39.66 o 
  -1   7   0     3652.97     3883.79     90.00 o 
   0   7   0       64.38       65.42      3.37 o 
   1   7   0     2190.86     2028.38     76.89 o 
   2   7   0      138.86      109.90      8.52 o 
   3   7   0     2793.76     2688.54     87.52 o 
   4   7   0        7.54       10.96      5.78 o 
   5   7   0     2101.98     2131.27     57.08 o 
   6   7   0        6.15        3.17      6.04 o 
 -11   8   0       24.25       21.96      6.85 o 
 -10   8   0      715.03      685.83     21.35 o 
  -9   8   0      514.91      484.30     16.08 o 
  -8   8   0      458.98      427.90     14.14 o 
  -7   8   0       47.77       45.30      4.48 o 
  -6   8   0       46.88       47.32      4.37 o 
  -5   8   0     1127.84     1119.41     29.39 o 
  -4   8   0     1527.69     1422.66     36.54 o 
  -3   8   0     2333.97     2401.35     60.15 o 
  -2   8   0      670.14      687.24     19.18 o 
  -1   8   0     2852.45     2815.28     70.77 o 
   0   8   0     1012.55      934.11     26.20 o 
   1   8   0     2782.80     2531.71    131.24 o 
   2   8   0        7.13       13.32      9.63 o 
   3   8   0     1357.76     1262.73     55.76 o 
   4   8   0        0.13       -6.89     12.07 o 
   5   8   0     1101.11     1094.78     46.27 o 
 -11   9   0        0.56        0.99      6.11 o 
 -10   9   0     1068.03     1071.10     30.69 o 
  -9   9   0        3.00        6.36      4.88 o 
  -8   9   0      846.97      853.28     24.36 o 
  -7   9   0      471.57      461.53     14.54 o 
  -6   9   0     1223.80     1170.79     31.15 o 
  -5   9   0       14.35       27.10      4.25 o 
  -4   9   0      434.85      405.41     18.07 o 
  -3   9   0     1169.79     1171.94     44.99 o 
  -2   9   0      956.22      951.48     26.09 o 
  -1   9   0      435.09      440.83     15.98 o 
   0   9   0       23.74       20.15      4.48 o 
   1   9   0      261.36      243.73     10.47 o 
   2   9   0       76.66       72.47     14.78 o 
   3   9   0     1113.17     1037.59     49.61 o 
   4   9   0        3.69        2.57     15.11 o 
 -10  10   0     1260.16     1278.18     35.87 o 
  -9  10   0       83.70       74.66     10.61 o 
  -8  10   0      363.60      334.51     12.48 o 
  -7  10   0        5.42        6.58      4.69 o 
  -6  10   0      111.90      125.31      7.05 o 
  -5  10   0      524.75      528.08     16.07 o 
  -4  10   0     1114.92     1151.00     38.02 o 
  -3  10   0      586.38      584.47     17.73 o 
  -2  10   0      272.14      263.92     10.86 o 
  -1  10   0      909.16      884.96     25.69 o 
   0  10   0       70.50       78.45     14.64 o 
   1  10   0      356.68      292.93     22.70 o 
   2  10   0       12.86        3.28     12.84 o 
   3  10   0      807.60      849.75     45.90 o 
 -10  11   0      625.11      623.67     27.90 o 
  -9  11   0       19.69       17.16      7.64 o 
  -8  11   0     1306.05     1319.25     36.10 o 
  -7  11   0       33.57       36.94      7.32 o 
  -6  11   0     1092.03     1078.50     31.21 o 
  -5  11   0      212.46      204.02     14.94 o 
  -4  11   0      788.62      776.46     22.55 o 
  -3  11   0      268.96      264.71     16.28 o 
  -2  11   0       21.57       27.07      5.54 o 
  -1  11   0       26.26       25.91      5.85 o 
   0  11   0      330.97      301.69     23.63 o 
   1  11   0       20.66       13.17     13.74 o 
   2  11   0       71.50       70.23     17.55 o 
  -9  12   0       39.74       43.24      7.32 o 
  -8  12   0      553.70      536.87     18.14 o 
  -7  12   0       22.79       21.65      6.20 o 
  -6  12   0      935.92      935.01     26.93 o 
  -5  12   0       87.67       74.07      6.66 o 
  -4  12   0      434.23      420.80     15.14 o 
  -3  12   0       10.86       12.29      5.62 o 
  -2  12   0        0.02        5.60      6.60 o 
  -1  12   0        4.98        3.71     12.67 o 
   0  12   0       56.51       24.44     15.34 o 
  -7  13   0      408.24      381.31     17.45 o 
  -6  13   0      311.99      316.53     13.62 o 
  -5  13   0       90.17       97.31      8.39 o 
  -4  13   0       16.96       30.04      7.01 o 
  -3  13   0      270.06      263.36     13.34 o 
   2 -13   1      904.67      921.59     37.44 o 
   3 -13   1       50.53       45.70      7.38 o 
   4 -13   1     1973.90     2022.50     53.81 o 
   5 -13   1        9.91        9.76      6.26 o 
   6 -13   1      624.77      647.84     35.10 o 
   7 -13   1      129.44      140.60      9.59 o 
   0 -12   1     1089.92      971.00     46.80 o 
   1 -12   1       23.73       22.80      6.34 o 
   2 -12   1     1966.10     1902.88     51.14 o 
   3 -12   1       74.93       66.18      8.24 o 
   4 -12   1     1417.12     1468.39     39.76 o 
   5 -12   1      338.38      308.22     12.56 o 
   6 -12   1      759.94      741.94     22.37 o 
   7 -12   1       13.87       13.86      5.60 o 
   8 -12   1      420.53      420.44     15.70 o 
   9 -12   1       60.89       58.78      8.64 o 
  -2 -11   1      344.77      362.80     28.28 o 
  -1 -11   1        1.18       -0.23     13.04 o 
   0 -11   1      809.10      749.05     32.24 o 
   1 -11   1       16.14       21.87      7.12 o 
   2 -11   1     1237.51     1257.69     34.82 o 
   3 -11   1       89.47      102.66      7.12 o 
   4 -11   1      559.32      552.25     20.22 o 
   5 -11   1      188.48      184.89      9.29 o 
   6 -11   1      550.87      524.77     16.62 o 
   7 -11   1        3.89        7.05      5.17 o 
   8 -11   1      607.48      623.58     21.38 o 
   9 -11   1       94.45       90.31      7.95 o 
  10 -11   1      133.81      151.66      9.99 o 
  -3 -10   1       15.10       15.74     15.31 o 
  -2 -10   1     1130.76     1093.75     50.28 o 
  -1 -10   1      274.94      261.34     15.64 o 
   0 -10   1     1439.69     1331.33     37.00 o 
   1 -10   1      126.70      121.68      7.96 o 
   2 -10   1     1948.67     1896.30     88.84 o 
   3 -10   1      585.91      575.05     20.94 o 
   4 -10   1      577.20      601.88     17.86 o 
   5 -10   1      563.20      551.07     16.74 o 
   6 -10   1      638.00      618.96     18.39 o 
   7 -10   1      549.71      520.58     22.20 o 
   8 -10   1      648.51      614.18     18.99 o 
   9 -10   1      580.88      613.54     19.63 o 
  10 -10   1        0.30        7.58      6.47 o 
  -4  -9   1      448.81      505.71     31.72 o 
  -3  -9   1       33.67       33.13     13.64 o 
  -2  -9   1      879.85      824.48     41.42 o 
  -1  -9   1      174.60      177.55      8.97 o 
   0  -9   1     1674.24     1559.48     41.81 o 
   1  -9   1      363.13      354.52     12.66 o 
   2  -9   1      699.97      711.84     37.61 o 
   3  -9   1     1543.87     1596.45     41.26 o 
   4  -9   1       99.37      108.90     15.33 o 
   5  -9   1      425.22      432.13     13.42 o 
   6  -9   1       34.52       41.33      4.78 o 
   7  -9   1     1408.38     1406.85     37.21 o 
   8  -9   1       13.67       11.97      4.89 o 
   9  -9   1     2059.94     2011.22     52.63 o 
  10  -9   1       12.73       14.34      6.10 o 
  11  -9   1      675.49      670.68     21.83 o 
  -5  -8   1       35.44       36.34     10.00 o 
  -4  -8   1       15.84       28.15     12.67 o 
  -3  -8   1      242.80      231.58     14.39 o 
  -2  -8   1      150.29      121.71      7.44 o 
  -1  -8   1      528.66      438.41     19.77 o 
   0  -8   1      312.86      288.93     10.83 o 
   1  -8   1     3827.00     3902.25     97.00 o 
   2  -8   1      306.28      274.89      9.57 o 
   3  -8   1     1227.68     1178.31     30.76 o 
   4  -8   1      319.37      295.78      9.80 o 
   5  -8   1      218.44      227.90     20.98 o 
   6  -8   1      978.93      972.07     26.21 o 
   7  -8   1     1450.13     1488.91     39.00 o 
   8  -8   1       33.70       39.14      7.86 o 
   9  -8   1     1583.50     1562.14     41.62 o 
  10  -8   1      134.45      125.83      8.19 o 
  11  -8   1      904.89      878.00     26.85 o 
  -6  -7   1       14.67       16.39      6.08 o 
  -5  -7   1      127.22      133.15     11.82 o 
  -4  -7   1        0.45       -2.16      5.24 o 
  -3  -7   1      196.85      188.80      7.25 o 
  -2  -7   1      101.53       98.36      5.14 o 
  -1  -7   1     2297.36     2005.43     91.22 o 
   0  -7   1       24.77       28.89      5.84 o 
   1  -7   1     5429.95     5685.22    114.60 o 
   2  -7   1        0.38       16.42     11.80 o 
   3  -7   1     2959.82     2778.04    272.31 o 
   4  -7   1      216.17      234.67      8.24 o 
   5  -7   1     4654.96     4792.02    117.73 o 
   6  -7   1       94.34       94.74      5.46 o 
   7  -7   1     3698.76     3733.38     92.82 o 
   8  -7   1       61.77       59.98      5.29 o 
   9  -7   1     2636.11     2624.76     67.09 o 
  10  -7   1       52.24       49.32      6.05 o 
  11  -7   1      703.25      689.30     21.93 o 
  -7  -6   1        5.78        6.54      5.90 o 
  -6  -6   1      150.96      151.36      8.83 o 
  -5  -6   1       61.63       63.65      7.14 o 
  -4  -6   1       37.87       35.22      5.30 o 
  -3  -6   1      770.51      757.50     23.00 o 
  -2  -6   1      568.25      314.02     55.91 o 
  -1  -6   1     1768.87     1470.05     89.31 o 
   0  -6   1      247.08      266.83     11.41 o 
   1  -6   1     5304.53     5546.60    111.64 o 
   2  -6   1      377.29      446.70     12.65 o 
   3  -6   1     5937.17     6143.14    149.89 o 
   4  -6   1       54.66       56.76      3.57 o 
   5  -6   1     4698.83     4623.45    126.54 o 
   6  -6   1      215.93      211.71      6.35 o 
   7  -6   1     3849.34     3754.54     76.68 o 
   8  -6   1      174.39      151.28      6.09 o 
   9  -6   1     1058.56     1067.76     24.27 o 
  10  -6   1        8.45        2.34      3.84 o 
  11  -6   1      454.07      461.67     16.74 o 
  -8  -5   1      329.31      363.33     15.03 o 
  -7  -5   1      131.06      140.78     10.03 o 
  -6  -5   1      413.81      386.74     14.06 o 
  -5  -5   1      511.78      478.85     15.76 o 
  -4  -5   1      824.98      749.27     30.82 o 
  -3  -5   1      584.11      573.00     17.97 o 
  -2  -5   1      214.53      178.50     20.74 o 
  -1  -5   1     2130.89     1845.83    126.88 o 
   0  -5   1      867.72      850.79     26.61 o 
   1  -5   1     4829.34     4744.13     95.48 o 
   2  -5   1      871.50      947.29     24.16 o 
   3  -5   1     6756.18     7154.90    174.07 o 
   4  -5   1       75.25       74.80      3.17 o 
   5  -5   1     7346.38     7221.17    145.18 o 
   6  -5   1       62.41       64.57      3.32 o 
   7  -5   1     5216.58     5108.16    103.71 o 
   8  -5   1       24.93       15.08      3.06 o 
   9  -5   1     2889.35     2845.17     59.55 o 
  10  -5   1      325.37      304.86     10.19 o 
  11  -5   1      310.42      301.75     10.84 o 
  -8  -4   1      718.20      724.15     31.54 o 
  -7  -4   1      189.64      188.91      9.73 o 
  -6  -4   1      660.36      657.31     19.95 o 
  -5  -4   1      809.78      790.43     27.85 o 
  -4  -4   1      781.08      676.03     46.27 o 
  -3  -4   1     1578.58     1597.96     78.53 o 
  -2  -4   1       69.93       66.51      5.13 o 
  -1  -4   1     2514.27     2132.03    221.01 o 
   0  -4   1     1029.10     1101.82     23.79 o 
   1  -4   1     2237.94     2250.58     45.60 o 
   2  -4   1        0.86        4.53      1.62 o 
   3  -4   1     3281.81     3232.57     65.26 o 
   4  -4   1     1159.90     1295.23     26.89 o 
   5  -4   1     3815.02     3714.49     75.31 o 
   6  -4   1       23.94       29.99      2.73 o 
   7  -4   1     4889.10     4855.64     98.73 o 
   8  -4   1      286.64      279.08     12.86 o 
   9  -4   1      278.47      259.60      8.80 o 
  10  -4   1      414.05      376.12     14.60 o 
  11  -4   1      626.43      636.51     17.30 o 
  -9  -3   1        1.38       -4.36      5.44 o 
  -8  -3   1     1402.79     1371.18     46.70 o 
  -7  -3   1      418.11      363.79     12.93 o 
  -6  -3   1     1715.63     1716.43     49.65 o 
  -5  -3   1      268.87      249.55      8.10 o 
  -4  -3   1     3245.17     3302.31     67.91 o 
  -3  -3   1       97.47       87.22      6.18 o 
  -2  -3   1       85.67       75.32      7.15 o 
  -1  -3   1     6670.62     6192.43    215.38 o 
   0  -3   1     2221.73     2250.44     45.58 o 
   1  -3   1      282.67      236.94      5.82 o 
   2  -3   1        3.57        4.30      0.91 o 
   3  -3   1     2821.54     2636.12     53.35 o 
   4  -3   1     1674.75     1791.22     36.77 o 
   5  -3   1     2394.07     2391.40     49.05 o 
   6  -3   1      329.66      311.81      8.27 o 
   7  -3   1     1786.60     1790.56     37.92 o 
   8  -3   1     1218.35     1190.89     26.51 o 
   9  -3   1     1260.91     1225.84     27.78 o 
  10  -3   1     1150.64     1145.31     26.86 o 
  11  -3   1      388.49      379.91     12.82 o 
  -9  -2   1       85.31       83.75      7.22 o 
  -8  -2   1     1052.34     1026.51     24.36 o 
  -7  -2   1       30.23       33.82      4.14 o 
  -6  -2   1     1396.93     1328.70     49.00 o 
  -5  -2   1      195.40      161.72      6.08 o 
  -4  -2   1     1173.04     1170.48     25.36 o 
  -3  -2   1      810.21      808.23     17.74 o 
  -2  -2   1     3099.14     3484.30     70.73 o 
  -1  -2   1    29818.03    28104.83    767.10 o 
   0  -2   1     3294.49     3474.29     86.10 o 
   1  -2   1      228.62      263.97      6.13 o 
   2  -2   1     1965.12     2016.85     41.00 o 
   3  -2   1     1201.95     1082.84     22.47 o 
   4  -2   1     1851.67     2041.04     41.89 o 
   5  -2   1      874.08      907.19     19.67 o 
   6  -2   1     1310.09     1258.10     27.09 o 
   7  -2   1      461.10      438.52     11.46 o 
   8  -2   1     2886.14     2802.63     58.77 o 
   9  -2   1       12.16        7.12      3.97 o 
  10  -2   1     1150.93     1102.24     26.24 o 
  11  -2   1      221.87      212.32     11.02 o 
 -10  -1   1      780.62      755.48     23.77 o 
  -9  -1   1       16.28       18.46      4.36 o 
  -8  -1   1     1729.07     1711.30     37.64 o 
  -7  -1   1        6.25       14.25      4.12 o 
  -6  -1   1      683.79      684.32     16.30 o 
  -5  -1   1      710.55      696.61     16.05 o 
  -4  -1   1     6166.27     6484.17    130.74 o 
  -3  -1   1      357.12      390.05     19.20 o 
  -2  -1   1     1702.91     1797.72     37.19 o 
  -1  -1   1     1890.37     1826.27     45.78 o 
   0  -1   1      267.40      286.67      8.36 o 
   1  -1   1     1780.15     1805.37     36.71 o 
   2  -1   1       17.86       10.97      1.18 o 
   3  -1   1     1207.64     1299.11     26.93 o 
   4  -1   1     1232.62     1258.88     26.42 o 
   5  -1   1      848.51      868.73     19.08 o 
   6  -1   1     1140.61     1078.99     23.72 o 
   7  -1   1        3.29        6.17      3.05 o 
   8  -1   1     2220.63     2269.36     48.43 o 
   9  -1   1       51.82       55.89      5.10 o 
  10  -1   1      963.47      979.21     29.01 o 
  11  -1   1       40.58       39.95      9.13 o 
 -10   0   1     1008.73     1028.00     25.20 o 
  -9   0   1      188.43      184.74      7.98 o 
  -8   0   1      875.91      801.49     19.45 o 
  -7   0   1      309.61      286.98      8.73 o 
  -6   0   1     1432.10     1372.34     54.30 o 
  -5   0   1      108.77      105.68      4.40 o 
  -4   0   1      405.20      438.81     10.31 o 
  -3   0   1     1664.12     1835.87     37.72 o 
  -2   0   1     2083.81     2098.80     44.49 o 
  -1   0   1     5107.20     5038.16    187.21 o 
   1   0   1      694.23      781.09     19.68 o 
   2   0   1      624.35      520.18     19.43 o 
   3   0   1       30.06       18.58      2.05 o 
   4   0   1      730.84      722.73     19.65 o 
   5   0   1      760.13      695.64     27.25 o 
   6   0   1     2916.50     2792.88     58.01 o 
   7   0   1       35.95       38.33      3.82 o 
   8   0   1     2050.56     2060.80     44.48 o 
   9   0   1       11.26        6.87      4.14 o 
  10   0   1     1024.91     1062.25     31.19 o 
 -11   1   1       88.90       87.81      7.88 o 
 -10   1   1      686.26      666.38     17.69 o 
  -9   1   1      172.97      167.05      7.51 o 
  -8   1   1      101.61      100.76      5.29 o 
  -7   1   1      111.94      121.48      5.50 o 
  -6   1   1      536.27      513.03     19.57 o 
  -5   1   1     1690.36     1652.40     34.56 o 
  -4   1   1      424.96      484.06     10.98 o 
  -3   1   1     5971.00     6473.40    129.89 o 
  -2   1   1     2091.53     1958.67     47.97 o 
  -1   1   1     3810.57     3999.17     80.42 o 
   0   1   1     1409.57     1612.17    114.94 o 
   1   1   1      408.74      430.43      9.33 o 
   2   1   1     3859.21     3678.32    170.50 o 
   3   1   1       38.66       29.80      2.29 o 
   4   1   1     2601.34     2611.68     53.82 o 
   5   1   1      226.10      217.28     12.45 o 
   6   1   1     4762.62     4776.79    120.22 o 
   7   1   1      328.78      273.16     26.58 o 
   8   1   1     2097.26     2067.55     44.83 o 
   9   1   1       11.56       12.45      5.40 o 
  10   1   1      614.48      594.61     20.28 o 
 -11   2   1      684.43      704.98     18.98 o 
 -10   2   1      749.06      744.46     19.06 o 
  -9   2   1      431.32      438.90     12.45 o 
  -8   2   1      578.37      575.70     14.53 o 
  -7   2   1      659.38      616.95     14.80 o 
  -6   2   1      655.68      656.14     15.02 o 
  -5   2   1     2135.11     2017.52     41.64 o 
  -4   2   1       61.63       53.37      2.47 o 
  -3   2   1     1484.75     1487.22     30.41 o 
  -2   2   1     1608.64     1727.38     34.94 o 
  -1   2   1    24818.97    21259.03   1319.56 o 
   0   2   1     8828.35     8956.60    182.44 o 
   1   2   1      496.21      475.33     13.36 o 
   2   2   1      927.27      974.32     20.82 o 
   3   2   1     4571.86     4638.22    115.54 o 
   4   2   1     1277.23     1207.87     26.13 o 
   5   2   1       81.71       83.46      6.38 o 
   6   2   1     3183.17     3225.32     67.06 o 
   7   2   1       10.21       10.11      3.96 o 
   8   2   1      926.34      884.83     26.36 o 
   9   2   1      108.70      114.22     10.68 o 
 -11   3   1     1025.96     1039.87     25.33 o 
 -10   3   1      196.88      200.52      8.40 o 
  -9   3   1     1796.55     1830.26     39.57 o 
  -8   3   1       29.78       25.11      3.51 o 
  -7   3   1     3443.18     3356.98     68.87 o 
  -6   3   1      227.69      236.23      6.85 o 
  -5   3   1     9145.41     8952.77    179.63 o 
  -4   3   1      298.06      323.12      7.69 o 
  -3   3   1     3909.46     3835.92     86.13 o 
  -2   3   1      150.07      148.36      4.68 o 
  -1   3   1      114.12       92.16      2.13 o 
   0   3   1     3703.19     3745.09     75.44 o 
   1   3   1      472.43      382.19     18.08 o 
   2   3   1     1705.68     1619.49     42.22 o 
   3   3   1      895.46      875.54     19.58 o 
   4   3   1     6004.48     5746.22    307.07 o 
   5   3   1     1314.45     1335.05     40.49 o 
   6   3   1     1862.18     1809.65     39.14 o 
   7   3   1       16.50       15.45      4.88 o 
   8   3   1      936.14      977.42     29.03 o 
   9   3   1        6.60       15.23      6.63 o 
 -11   4   1     1239.13     1281.45     29.81 o 
 -10   4   1        8.58       14.86      4.21 o 
  -9   4   1     2028.47     1987.03     42.54 o 
  -8   4   1       47.39       40.97      3.50 o 
  -7   4   1     7755.82     7806.52    157.37 o 
  -6   4   1       35.19       40.14      2.86 o 
  -5   4   1     8539.57     8564.94    171.89 o 
  -4   4   1      343.50      370.91      8.53 o 
  -3   4   1     1813.11     1815.89     36.96 o 
  -2   4   1     1423.68     1548.92     38.43 o 
  -1   4   1     1881.98     1802.78     36.64 o 
   0   4   1      184.25      155.91      4.89 o 
   1   4   1     2291.78     2023.65     64.13 o 
   2   4   1      504.99      526.42     25.71 o 
   3   4   1     1109.91     1124.28     39.41 o 
   4   4   1      221.88      204.75      8.60 o 
   5   4   1        9.70       11.64      3.54 o 
   6   4   1      647.14      638.08     20.09 o 
   7   4   1      200.59      212.01     18.25 o 
   8   4   1      207.75      209.82     11.23 o 
 -11   5   1      993.76      981.90     23.75 o 
 -10   5   1        1.04        1.10      3.80 o 
  -9   5   1     2718.89     2654.08     70.22 o 
  -8   5   1        1.36        3.23      2.76 o 
  -7   5   1     9034.55     8909.73    179.22 o 
  -6   5   1      661.39      577.65     13.23 o 
  -5   5   1    11323.18    11117.62    222.66 o 
  -4   5   1        0.78        2.90      1.89 o 
  -3   5   1     6975.81     7191.45    174.94 o 
  -2   5   1       89.89       91.57      4.01 o 
  -1   5   1     4754.33     4483.32     90.13 o 
   0   5   1      200.93      196.70      5.61 o 
   1   5   1     1775.03     1639.11     48.73 o 
   2   5   1      322.91      253.54     19.40 o 
   3   5   1       19.93       20.14      7.30 o 
   4   5   1     1370.17     1351.89     50.93 o 
   5   5   1        8.26        5.34      4.65 o 
   6   5   1       60.13       61.50      6.81 o 
   7   5   1      158.71      168.71     13.56 o 
   8   5   1        1.15       -5.18      8.09 o 
 -11   6   1      796.21      809.71     24.73 o 
 -10   6   1      100.00       89.40      5.49 o 
  -9   6   1     1099.12     1066.73     24.07 o 
  -8   6   1      343.41      307.66      8.76 o 
  -7   6   1     4733.43     4783.73     97.05 o 
  -6   6   1      135.85      124.02      4.54 o 
  -5   6   1     4184.24     4325.74     87.33 o 
  -4   6   1        0.96        0.83      2.34 o 
  -3   6   1     2506.93     2642.93     65.33 o 
  -2   6   1      182.26      188.56      6.62 o 
  -1   6   1     5897.15     5811.26    116.83 o 
   0   6   1       28.07       41.72      6.75 o 
   1   6   1      846.99      746.95     17.28 o 
   2   6   1        4.20        9.38      6.37 o 
   3   6   1        5.87        8.28      3.04 o 
   4   6   1       53.82       59.17     12.94 o 
   5   6   1       91.56       86.65      7.22 o 
   6   6   1       61.26       60.92      7.13 o 
   7   6   1      103.12      119.15      9.29 o 
 -11   7   1      452.73      449.88     16.41 o 
 -10   7   1        0.78        2.00      5.37 o 
  -9   7   1     1993.59     1882.47     49.08 o 
  -8   7   1       11.63        8.84      5.78 o 
  -7   7   1     3416.80     3417.11     85.13 o 
  -6   7   1      760.37      704.41     19.54 o 
  -5   7   1     1556.11     1518.02     38.75 o 
  -4   7   1     1230.46     1125.23     33.71 o 
  -3   7   1     2395.23     2484.98     61.81 o 
  -2   7   1     1052.36      997.68     26.20 o 
  -1   7   1     2341.21     2152.00     52.86 o 
   0   7   1     1820.49     1680.75     35.52 o 
   1   7   1        8.29        6.17      2.53 o 
   2   7   1      104.93       91.60      4.84 o 
   3   7   1       22.44       20.77      3.73 o 
   4   7   1      104.49      113.94      8.68 o 
   5   7   1       77.17       65.47     10.76 o 
   6   7   1      296.28      308.41     14.28 o 
 -11   8   1      369.71      361.50     15.19 o 
 -10   8   1        4.34        6.39      5.55 o 
  -9   8   1      603.49      621.31     18.92 o 
  -8   8   1      674.64      667.10     19.56 o 
  -7   8   1      170.19      174.48      7.91 o 
  -6   8   1      901.51      834.36     22.91 o 
  -5   8   1       84.27       91.67      6.42 o 
  -4   8   1      571.09      539.67     15.47 o 
  -3   8   1      263.50      255.36      8.97 o 
  -2   8   1     1898.67     1872.39     47.65 o 
  -1   8   1      230.33      214.96      8.82 o 
   0   8   1     1797.75     1736.51     45.61 o 
   1   8   1        8.95       14.42      3.80 o 
   2   8   1      501.50      494.07     65.12 o 
   3   8   1       23.79       32.06     13.14 o 
   4   8   1      769.08      768.82     41.59 o 
   5   8   1      165.88      178.17     16.05 o 
 -11   9   1      158.60      161.60      9.94 o 
 -10   9   1       76.52       80.20      7.56 o 
  -9   9   1     1064.80     1052.55     29.52 o 
  -8   9   1      395.22      375.31     13.06 o 
  -7   9   1      177.54      166.42      7.94 o 
  -6   9   1      185.71      190.45      8.32 o 
  -5   9   1      385.56      388.20     16.95 o 
  -4   9   1     1602.45     1577.31     40.64 o 
  -3   9   1        6.92        5.72      3.70 o 
  -2   9   1     2133.25     2158.01     55.07 o 
  -1   9   1       10.04        8.13      3.94 o 
   0   9   1     1998.48     1938.37     50.88 o 
   1   9   1       11.34       17.96      4.75 o 
   2   9   1     1148.61      990.82     46.60 o 
   3   9   1       34.94       35.40     15.74 o 
   4   9   1     1393.46     1529.79     67.76 o 
 -11  10   1       21.66       15.95     12.13 o 
 -10  10   1      438.87      452.19     16.21 o 
  -9  10   1      304.81      301.56     21.34 o 
  -8  10   1      825.62      784.01     22.83 o 
  -7  10   1      166.07      162.71      8.60 o 
  -6  10   1      970.17      927.14     25.66 o 
  -5  10   1        0.48        1.01      4.25 o 
  -4  10   1     1852.44     1904.32     48.94 o 
  -3  10   1       17.02       17.81      4.56 o 
  -2  10   1     2128.84     2160.18     55.82 o 
  -1  10   1      107.08      103.98      7.09 o 
   0  10   1     1467.47     1476.99     41.72 o 
   1  10   1       67.26       78.19     14.74 o 
   2  10   1     1884.93     1612.52     68.80 o 
   3  10   1       13.24       33.63     18.12 o 
 -10  11   1      529.29      520.01     18.08 o 
  -9  11   1        1.56       -1.71      5.37 o 
  -8  11   1     1870.90     1872.13     49.20 o 
  -7  11   1      189.86      186.79      9.38 o 
  -6  11   1     1080.54     1089.80     30.92 o 
  -5  11   1       51.07       52.63      5.86 o 
  -4  11   1     2416.81     2474.89     63.15 o 
  -3  11   1       31.65       37.99      5.43 o 
  -2  11   1      533.52      530.24     17.57 o 
  -1  11   1        3.96       -2.14      5.17 o 
   0  11   1      667.38      636.61     34.57 o 
   1  11   1       39.80       37.27     14.84 o 
  -9  12   1        1.00        2.18      6.50 o 
  -8  12   1      644.47      635.62     20.33 o 
  -7  12   1        5.41        6.19      5.34 o 
  -6  12   1     1257.17     1263.16     34.68 o 
  -5  12   1        0.06       -1.02      5.43 o 
  -4  12   1     1525.14     1563.61     42.05 o 
  -3  12   1      114.94      121.97      8.54 o 
  -2  12   1     1843.39     1878.29     50.56 o 
  -1  12   1        3.76        7.32     13.10 o 
   0  12   1      579.66      564.14     34.13 o 
  -7  13   1      275.23      291.43     13.14 o 
  -6  13   1      759.98      760.57     23.46 o 
  -5  13   1       19.30       10.38      6.41 o 
  -4  13   1      813.06      849.81     26.00 o 
  -3  13   1       57.61       61.86      7.93 o 
   2 -13   2        8.21       10.23      7.72 o 
   3 -13   2      120.62      114.68     14.41 o 
   4 -13   2      417.96      418.04     25.14 o 
   5 -13   2        5.61        5.71      6.66 o 
   6 -13   2      381.56      388.97     15.26 o 
   7 -13   2       14.17       15.27      7.01 o 
   1 -12   2      318.52      324.80     13.96 o 
   2 -12   2      418.66      401.89     15.56 o 
   3 -12   2       39.65       39.47      6.45 o 
   4 -12   2      842.22      834.63     24.73 o 
   5 -12   2      105.73      105.18      7.77 o 
   6 -12   2     1272.92     1252.33     34.52 o 
   7 -12   2        2.84        2.71      5.92 o 
   8 -12   2     1203.76     1223.20     48.02 o 
   9 -12   2        0.20        2.67      6.76 o 
  -1 -11   2      332.53      317.18     13.91 o 
   0 -11   2       39.53       42.91      6.34 o 
   1 -11   2      109.35      102.65      8.12 o 
   2 -11   2      343.22      325.25     13.02 o 
   3 -11   2      937.65      932.80     26.61 o 
   4 -11   2      389.67      411.12     14.24 o 
   5 -11   2       66.92       76.17      6.26 o 
   6 -11   2     1481.65     1466.17     39.14 o 
   7 -11   2       94.82       87.77      6.73 o 
   8 -11   2      998.90      997.26     28.65 o 
   9 -11   2        0.79       -5.77      5.88 o 
  10 -11   2      806.62      801.70     27.01 o 
  -2 -10   2       33.44       47.30      7.10 o 
  -1 -10   2     1671.02     1542.80     84.49 o 
   0 -10   2      368.78      365.63     14.01 o 
   1 -10   2      711.37      674.20     20.65 o 
   2 -10   2      229.28      220.13      9.85 o 
   3 -10   2       90.99       96.06      6.41 o 
   4 -10   2      341.02      340.74     12.01 o 
   5 -10   2      334.35      306.09     10.98 o 
   6 -10   2      365.21      362.46     12.63 o 
   7 -10   2        1.33        1.76      4.38 o 
   8 -10   2     1099.36     1112.53     30.96 o 
   9 -10   2      110.11      105.00      8.07 o 
  10 -10   2      933.39      954.26     28.39 o 
  -3  -9   2     1390.97     1470.75     61.78 o 
  -2  -9   2        2.35        5.13      5.04 o 
  -1  -9   2     1537.77     1451.16     57.05 o 
   0  -9   2        2.55        2.65      4.12 o 
   1  -9   2      410.95      407.11     14.22 o 
   2  -9   2      752.78      734.88     20.97 o 
   3  -9   2     1284.67     1336.82     35.08 o 
   4  -9   2      836.35      831.17     22.89 o 
   5  -9   2      187.30      183.13      7.84 o 
   6  -9   2      798.34      759.01     21.42 o 
   7  -9   2        3.35        6.53      4.41 o 
   8  -9   2      468.50      452.69     15.01 o 
   9  -9   2       12.87       15.33      5.67 o 
  10  -9   2      264.75      271.03     12.12 o 
  11  -9   2       45.73       42.51      7.12 o 
  -5  -8   2     1412.60     1398.38     38.96 o 
  -4  -8   2        1.47       -0.65      5.51 o 
  -3  -8   2     2506.58     2646.77     68.75 o 
  -2  -8   2      199.59      150.90      8.23 o 
  -1  -8   2     2100.42     1896.03     49.86 o 
   0  -8   2       82.08       84.11      5.84 o 
   1  -8   2     1394.64     1349.91     35.55 o 
   2  -8   2     1744.01     1746.88     44.61 o 
   3  -8   2     1173.79     1169.26     30.58 o 
   4  -8   2      353.26      311.07     10.31 o 
   5  -8   2      431.90      417.11     12.81 o 
   6  -8   2      147.12      123.31      6.41 o 
   7  -8   2       27.77       30.20      4.90 o 
   8  -8   2      260.04      241.01     10.78 o 
   9  -8   2        3.78        8.36      4.77 o 
  10  -8   2       25.00       30.27      6.21 o 
  11  -8   2      210.33      214.29     19.32 o 
  -6  -7   2       36.59       31.39      6.29 o 
  -5  -7   2     1216.86     1174.05     33.13 o 
  -4  -7   2       12.25       12.33      5.23 o 
  -3  -7   2     2559.97     2552.54     63.40 o 
  -2  -7   2     1132.21     1005.92     22.90 o 
  -1  -7   2     2259.92     2223.35    108.61 o 
   0  -7   2       73.57       72.86      3.78 o 
   1  -7   2     1672.01     1840.65     46.37 o 
   2  -7   2      192.35      203.89      7.62 o 
   3  -7   2      818.01      776.73     20.79 o 
   4  -7   2       67.56       91.63      5.24 o 
   5  -7   2      385.18      378.78     11.78 o 
   6  -7   2      203.11      177.69      7.43 o 
   7  -7   2      274.13      289.86     10.38 o 
   8  -7   2       90.24       94.68      6.10 o 
   9  -7   2      610.89      581.35     18.20 o 
  10  -7   2        6.60        3.63      5.45 o 
  11  -7   2      438.33      445.06     22.36 o 
  -7  -6   2      571.84      596.30     19.81 o 
  -6  -6   2        6.42        8.10      5.16 o 
  -5  -6   2     1110.82     1116.55     31.27 o 
  -4  -6   2      823.56      763.24     31.42 o 
  -3  -6   2      533.01      523.50     30.62 o 
  -2  -6   2      837.26      789.46     22.88 o 
  -1  -6   2     1150.26     1103.08     24.24 o 
   0  -6   2       37.07       36.45      2.69 o 
   1  -6   2      654.92      568.02     10.81 o 
   2  -6   2      288.31      268.38      8.50 o 
   3  -6   2      505.34      529.34     14.65 o 
   4  -6   2      945.90      997.09     21.12 o 
   5  -6   2      342.86      321.97      9.72 o 
   6  -6   2       60.11       52.00      3.20 o 
   7  -6   2      224.81      233.60      7.45 o 
   8  -6   2      217.58      211.93      7.25 o 
   9  -6   2      194.88      183.81      7.27 o 
  10  -6   2        2.33       -2.24      3.80 o 
  11  -6   2      835.43      896.92     27.32 o 
  -8  -5   2        8.04        5.01      5.91 o 
  -7  -5   2     1116.55     1186.96     33.55 o 
  -6  -5   2       76.71       75.91      5.39 o 
  -5  -5   2     1323.53     1223.82     33.52 o 
  -4  -5   2      678.33      650.25     27.24 o 
  -3  -5   2     1889.47     1948.85    129.60 o 
  -2  -5   2      310.87      298.07     19.59 o 
  -1  -5   2     1515.34     1366.57     51.81 o 
   0  -5   2      903.25      839.41     20.65 o 
   1  -5   2     2160.42     2419.76     49.17 o 
   2  -5   2     7039.67     7393.74    179.74 o 
   3  -5   2      216.76      213.01      5.41 o 
   4  -5   2     8290.02     8940.45    179.22 o 
   5  -5   2     2217.91     2219.06     45.63 o 
   6  -5   2      749.44      709.71     16.03 o 
   7  -5   2      566.73      512.80     12.56 o 
   8  -5   2      585.12      551.21     13.79 o 
   9  -5   2      927.22      910.71     21.37 o 
  10  -5   2       84.22       79.25      8.40 o 
  11  -5   2      902.73      907.17     22.54 o 
  -8  -4   2      265.25      262.06     11.73 o 
  -7  -4   2      356.10      344.39     13.05 o 
  -6  -4   2      308.58      303.63     10.15 o 
  -5  -4   2      760.23      766.06     18.42 o 
  -4  -4   2     3399.89     3405.75     70.15 o 
  -3  -4   2       92.60       93.74      4.50 o 
  -2  -4   2      254.37      343.45     21.70 o 
  -1  -4   2       70.05       77.47     15.74 o 
   0  -4   2     3813.45     3899.19    226.41 o 
   1  -4   2       26.67       31.33      1.66 o 
   2  -4   2    15101.43    15641.09    313.05 o 
   3  -4   2     1159.00     1170.77     24.24 o 
   4  -4   2     7762.77     8161.10    163.71 o 
   5  -4   2      106.02       94.17      4.02 o 
   6  -4   2     2326.01     2231.00     54.54 o 
   7  -4   2      250.32      245.30      7.58 o 
   8  -4   2     2630.00     2636.33     55.17 o 
   9  -4   2      389.43      399.24     11.55 o 
  10  -4   2      124.97      122.81      6.58 o 
  11  -4   2      859.52      865.02     21.95 o 
  -9  -3   2      433.93      458.24     16.66 o 
  -8  -3   2      305.94      302.47     15.96 o 
  -7  -3   2       24.45       32.14      4.18 o 
  -6  -3   2     2793.97     2762.10     57.96 o 
  -5  -3   2      467.44      455.32     11.89 o 
  -4  -3   2     2959.95     2786.82     57.63 o 
  -3  -3   2      488.95      489.66     14.52 o 
  -2  -3   2     3000.87     2985.52     61.00 o 
   0  -3   2     8458.16     8494.79    209.53 o 
   1  -3   2     2142.47     2502.02     62.36 o 
   2  -3   2    24554.54    23703.10    474.70 o 
   3  -3   2      358.46      357.08      8.08 o 
   4  -3   2     2369.00     2323.04     47.40 o 
   5  -3   2      171.91      147.90      4.83 o 
   6  -3   2     3513.90     3342.75    131.27 o 
   7  -3   2       54.85       52.47      5.99 o 
   8  -3   2     2980.41     2944.73     61.42 o 
   9  -3   2      419.09      411.93     12.01 o 
  10  -3   2      110.89      106.80      6.65 o 
  11  -3   2      420.24      381.89     22.46 o 
 -10  -2   2      303.29      309.55     18.05 o 
  -9  -2   2       20.39       22.01      5.55 o 
  -8  -2   2      714.93      725.27     18.36 o 
  -7  -2   2       71.78       66.65      4.66 o 
  -6  -2   2     2874.41     2690.86     56.33 o 
  -5  -2   2      170.57      164.30      5.96 o 
  -4  -2   2    14250.20    14162.55    284.00 o 
  -3  -2   2      410.49      446.36     10.62 o 
  -2  -2   2     4462.44     4086.89     99.13 o 
  -1  -2   2     4361.86     4496.99     90.69 o 
   0  -2   2    27302.36    27102.63    876.91 o 
   1  -2   2     3011.85     3069.65     76.27 o 
   2  -2   2    10750.35    11122.73    222.66 o 
   3  -2   2      696.28      693.03     14.77 o 
   4  -2   2      373.30      288.63      7.12 o 
   5  -2   2       30.58       28.05      2.57 o 
   6  -2   2     3916.44     3841.62     78.50 o 
   7  -2   2       40.99       42.53      3.78 o 
   8  -2   2     1036.91      993.44     22.98 o 
   9  -2   2      202.93      208.04      8.26 o 
  10  -2   2      132.70      144.69      7.70 o 
  11  -2   2      263.07      273.53     13.00 o 
 -10  -1   2      103.69      121.99      8.33 o 
  -9  -1   2       65.07       68.68      5.56 o 
  -8  -1   2     1501.60     1430.09     32.01 o 
  -7  -1   2      242.83      226.09      7.83 o 
  -6  -1   2     4678.27     4518.30     92.44 o 
  -5  -1   2      266.89      279.38      7.95 o 
  -4  -1   2     3806.54     3503.53     71.44 o 
  -3  -1   2     1247.12     1363.73     28.67 o 
  -2  -1   2     8888.01     8988.00    180.26 o 
  -1  -1   2     1558.15     1712.91     43.03 o 
   0  -1   2     5733.57     6491.91    162.12 o 
   1  -1   2      994.13      998.04     36.10 o 
   2  -1   2    11134.97    11282.56    353.07 o 
   3  -1   2      218.19      206.56      6.53 o 
   4  -1   2      297.79      244.72      8.09 o 
   5  -1   2       13.62        6.68      2.09 o 
   6  -1   2     2203.28     2176.90     45.62 o 
   7  -1   2       15.84       19.05      3.31 o 
   8  -1   2      464.84      435.89     12.27 o 
   9  -1   2       39.57       44.43      5.05 o 
  10  -1   2        1.34        7.07      5.16 o 
 -10   0   2      207.31      222.61      9.27 o 
  -9   0   2      102.06      106.64      6.08 o 
  -8   0   2      601.76      599.46     15.36 o 
  -7   0   2       57.04       54.26      3.87 o 
  -6   0   2     3581.86     3355.28     69.01 o 
  -5   0   2      196.60      207.13      6.27 o 
  -4   0   2     7544.28     7974.07    160.29 o 
  -3   0   2       55.55       49.76      2.38 o 
  -2   0   2    35196.47    33056.05    803.29 o 
  -1   0   2     1433.97     1453.44     35.74 o 
   0   0   2    30140.96    22225.59    882.55 o 
   1   0   2      584.56      577.96     14.82 o 
   2   0   2     8426.49     8520.44    170.58 o 
   3   0   2      446.31      442.13     10.06 o 
   4   0   2     1334.94     1285.15     27.21 o 
   5   0   2      512.18      462.88     11.46 o 
   6   0   2     1534.34     1410.77     30.61 o 
   7   0   2      143.36      137.06      6.29 o 
   8   0   2       42.87       51.17      6.92 o 
   9   0   2        1.28        1.84      4.66 o 
  10   0   2       14.62       13.99      6.23 o 
 -11   1   2      435.23      425.69     13.87 o 
 -10   1   2      812.94      797.95     20.31 o 
  -9   1   2      734.73      720.68     18.07 o 
  -8   1   2     3319.02     3248.38     67.68 o 
  -7   1   2      183.94      165.48      7.27 o 
  -6   1   2     2655.50     2579.98     53.42 o 
  -5   1   2       57.26       70.12      3.31 o 
  -4   1   2      578.17      490.93     11.11 o 
  -3   1   2     4376.25     4526.63     91.03 o 
  -2   1   2      327.51      324.20      8.79 o 
  -1   1   2     5155.88     5375.69    152.17 o 
   0   1   2     1824.76     2143.46     42.99 o 
   1   1   2     9403.39     9814.79    197.04 o 
   2   1   2     3820.59     4056.49    110.27 o 
   3   1   2      927.47      914.96     19.73 o 
   4   1   2     1462.12     1501.87     31.81 o 
   5   1   2     1934.33     1798.20     46.18 o 
   6   1   2      445.14      442.98     11.85 o 
   7   1   2       39.74       36.79      4.16 o 
   8   1   2        3.85        6.50      4.74 o 
   9   1   2      120.36      123.23      8.41 o 
  10   1   2      131.06      130.00      9.43 o 
 -11   2   2      286.72      312.92     11.52 o 
 -10   2   2      375.81      368.60     11.66 o 
  -9   2   2      256.16      249.64      8.80 o 
  -8   2   2      473.66      458.46     12.17 o 
  -7   2   2      225.27      227.87      7.21 o 
  -6   2   2     1511.64     1466.84     31.04 o 
  -5   2   2      133.35      136.73      4.63 o 
  -4   2   2      172.10      147.88      4.33 o 
  -3   2   2     2415.66     2233.40     45.24 o 
  -2   2   2     4084.34     4021.94     80.74 o 
  -1   2   2    16417.85    16088.03    322.59 o 
   0   2   2    19307.03    18972.01    379.97 o 
   1   2   2     5828.80     5977.75    187.20 o 
   2   2   2      230.80      219.13      6.16 o 
   3   2   2     8424.62     8767.88    176.33 o 
   4   2   2     2442.82     2595.84     53.79 o 
   5   2   2     1722.30     1804.19     38.49 o 
   6   2   2     1841.63     1829.58     39.41 o 
   7   2   2      283.03      277.19     11.53 o 
   8   2   2      141.64      134.44      8.41 o 
   9   2   2      498.07      501.89     18.17 o 
 -11   3   2      322.75      317.43     11.53 o 
 -10   3   2      132.65      114.94      6.11 o 
  -9   3   2      135.77      137.75      8.30 o 
  -8   3   2     1420.75     1320.14     28.90 o 
  -7   3   2        8.68        7.32      2.60 o 
  -6   3   2      442.80      433.58     10.52 o 
  -5   3   2     1084.68     1125.87     23.83 o 
  -4   3   2     1154.96     1192.65     24.82 o 
  -3   3   2      678.51      608.68     13.03 o 
  -2   3   2     7706.88     8148.83    163.18 o 
  -1   3   2      666.23      685.51     14.25 o 
   0   3   2     1489.11     1541.97     31.62 o 
   1   3   2     9290.51     8887.99    243.97 o 
   2   3   2       92.84      107.72      5.66 o 
   3   3   2     4178.58     4348.40     88.70 o 
   4   3   2      310.22      292.65     23.05 o 
   5   3   2     5822.84     6064.80    123.28 o 
   6   3   2      109.24      121.04      7.49 o 
   7   3   2     1881.04     1872.51     50.49 o 
   8   3   2      374.09      356.56     14.38 o 
   9   3   2      792.56      830.25     26.58 o 
 -11   4   2      217.76      218.78      9.15 o 
 -10   4   2       44.35       43.54      4.77 o 
  -9   4   2       57.10       52.94      4.53 o 
  -8   4   2      640.86      586.09     14.20 o 
  -7   4   2       33.17       32.64      3.15 o 
  -6   4   2       42.50       40.42      5.30 o 
  -5   4   2     1182.05     1154.82     24.31 o 
  -4   4   2       10.11       15.86      3.54 o 
  -3   4   2     2211.68     2183.55     44.29 o 
  -2   4   2     2352.08     2383.24     94.47 o 
  -1   4   2     6576.61     6834.63    137.02 o 
   0   4   2       87.98       90.25      3.29 o 
   1   4   2     5349.90     5034.26    124.11 o 
   2   4   2      267.40      242.65     31.24 o 
   3   4   2     3379.79     3209.55    289.02 o 
   4   4   2      741.65      717.87     21.91 o 
   5   4   2     2136.34     2188.73     57.64 o 
   6   4   2        2.42        3.58      4.76 o 
   7   4   2     1234.62     1276.36     49.34 o 
   8   4   2        6.44        5.12      6.02 o 
 -12   5   2      127.70      148.89     18.22 o 
 -11   5   2       37.42       37.17      5.36 o 
 -10   5   2      209.57      192.08      7.92 o 
  -9   5   2      101.87       88.19      5.77 o 
  -8   5   2       88.50       85.78      4.34 o 
  -7   5   2     1043.32      942.43     20.77 o 
  -6   5   2      487.81      472.27     11.13 o 
  -5   5   2     2428.00     2358.67     48.30 o 
  -4   5   2     1011.43     1169.83     24.34 o 
  -3   5   2      277.03      248.55      7.69 o 
  -2   5   2      402.14      468.50     12.70 o 
  -1   5   2     6633.23     6835.14    176.09 o 
   0   5   2      370.07      408.82     11.44 o 
   1   5   2     3221.35     3053.99     63.01 o 
   2   5   2       81.60       66.45      8.75 o 
   3   5   2     4189.81     3957.64    131.94 o 
   4   5   2       51.82       65.38      8.06 o 
   5   5   2     2472.39     2573.25     67.54 o 
   6   5   2       44.83       40.55      6.31 o 
   7   5   2     1503.42     1619.19     45.29 o 
 -12   6   2      132.43      142.44     17.05 o 
 -11   6   2       16.62       17.98      6.06 o 
 -10   6   2      589.23      540.42     14.21 o 
  -9   6   2       87.71       93.25      5.03 o 
  -8   6   2     3573.92     3490.62     71.71 o 
  -7   6   2     1003.07      943.89     25.49 o 
  -6   6   2      251.68      245.15      6.97 o 
  -5   6   2     1114.91     1108.01     36.76 o 
  -4   6   2     1858.80     1846.87     46.31 o 
  -3   6   2     4198.57     4450.18    108.97 o 
  -2   6   2      194.55      203.36      6.98 o 
  -1   6   2     8310.75     8380.06    168.91 o 
   0   6   2      372.20      361.53      9.16 o 
   1   6   2     3686.02     3570.43     73.56 o 
   2   6   2       49.85       43.38      5.92 o 
   3   6   2     1492.51     1271.90     85.99 o 
   4   6   2       52.43       58.42      7.08 o 
   5   6   2      899.64      900.30     27.35 o 
   6   6   2      119.44      132.36     12.57 o 
   7   6   2      499.62      524.31     24.00 o 
 -11   7   2        3.52        1.82      6.17 o 
 -10   7   2      606.10      585.04     25.86 o 
  -9   7   2       43.25       38.95      5.14 o 
  -8   7   2      262.59      257.21      9.69 o 
  -7   7   2      397.26      387.53     12.45 o 
  -6   7   2      144.97      129.07      7.87 o 
  -5   7   2      812.29      773.56     20.89 o 
  -4   7   2      488.80      405.23     11.90 o 
  -3   7   2     1626.83     1595.11     56.38 o 
  -2   7   2     1143.22     1075.22     36.57 o 
  -1   7   2     5140.54     5321.40    139.42 o 
   0   7   2       26.31       21.20      2.64 o 
   1   7   2     2244.81     2127.40     45.06 o 
   2   7   2       76.22       71.99      4.32 o 
   3   7   2     3127.13     2764.85    389.11 o 
   4   7   2       10.82       16.25      7.66 o 
   5   7   2      513.26      543.81     19.18 o 
   6   7   2      125.94      134.39     10.17 o 
 -11   8   2       33.77       30.88      5.98 o 
 -10   8   2      665.88      644.40     22.35 o 
  -9   8   2      119.26      103.33      6.58 o 
  -8   8   2      602.16      569.26     17.38 o 
  -7   8   2      508.73      498.06     15.25 o 
  -6   8   2      343.47      323.54     10.83 o 
  -5   8   2     1375.62     1408.30     36.29 o 
  -4   8   2     1471.58     1468.26     69.01 o 
  -3   8   2     2465.33     2520.70     63.10 o 
  -2   8   2      265.11      235.96     20.96 o 
  -1   8   2     3707.67     3588.47    110.48 o 
   0   8   2       60.05       55.59     14.32 o 
   1   8   2     1574.39     1438.04     38.85 o 
   2   8   2       22.90       13.14     12.23 o 
   3   8   2      404.38      329.74     25.00 o 
   4   8   2      113.30      105.43     19.56 o 
   5   8   2      336.89      359.32     23.83 o 
 -11   9   2        0.74       -0.99      6.20 o 
 -10   9   2     1257.54     1222.92     34.19 o 
  -9   9   2      613.26      598.72     18.88 o 
  -8   9   2      746.91      771.16     22.30 o 
  -7   9   2      327.93      326.73     14.52 o 
  -6   9   2      847.85      791.83     22.12 o 
  -5   9   2      169.44      175.53      7.87 o 
  -4   9   2        3.61        5.10      3.51 o 
  -3   9   2      195.24      202.79      8.57 o 
  -2   9   2       21.15       25.86      4.50 o 
  -1   9   2       44.78       45.57      4.74 o 
   0   9   2      360.29      343.14     12.53 o 
   1   9   2       10.44       19.46      9.63 o 
   2   9   2      199.27      159.89     18.08 o 
   3   9   2      363.53      336.66     28.21 o 
   4   9   2      163.40      154.77     22.36 o 
 -11  10   2       21.28       25.34     12.10 o 
 -10  10   2      675.15      662.25     21.01 o 
  -9  10   2        3.08       -1.38      5.02 o 
  -8  10   2      291.40      293.20     12.55 o 
  -7  10   2        0.07       -1.98      4.53 o 
  -6  10   2      319.66      301.41     10.96 o 
  -5  10   2      258.92      253.81      9.83 o 
  -4  10   2       59.03       57.13      5.43 o 
  -3  10   2      851.24      819.53     23.33 o 
  -2  10   2      121.89      129.61      8.05 o 
  -1  10   2       15.28       11.33      4.85 o 
   0  10   2       77.70       70.53     14.41 o 
   1  10   2       63.07       55.93     13.81 o 
   2  10   2       34.11       25.87     15.01 o 
   3  10   2       12.27       29.52     17.42 o 
 -10  11   2      616.93      613.59     22.48 o 
  -9  11   2       13.41       12.39      5.99 o 
  -8  11   2      485.65      470.61     16.03 o 
  -7  11   2       30.60       31.99      5.16 o 
  -6  11   2      691.64      659.25     19.69 o 
  -5  11   2       65.53       58.38      6.16 o 
  -4  11   2      246.63      234.85     10.39 o 
  -3  11   2       34.82       33.27      5.33 o 
  -2  11   2       66.55       67.54      6.62 o 
  -1  11   2      309.21      305.30     22.76 o 
   0  11   2      232.76      226.98     20.56 o 
   1  11   2      158.42      126.39     18.22 o 
  -9  12   2      291.70      291.27     13.04 o 
  -8  12   2       51.71       52.37      6.66 o 
  -7  12   2      549.44      539.82     23.85 o 
  -6  12   2       74.33       83.15      7.13 o 
  -5  12   2      142.67      151.68      8.76 o 
  -4  12   2       14.23       26.53      5.98 o 
  -3  12   2       52.67       57.95      7.02 o 
  -2  12   2      257.63      287.05     22.83 o 
  -1  12   2      106.44      104.33     16.78 o 
  -7  13   2      662.88      667.07     21.54 o 
  -6  13   2       27.93       35.77      6.87 o 
  -5  13   2      877.02      899.53     26.91 o 
  -4  13   2       80.83       87.57      9.49 o 
  -3  13   2      191.75      213.21     19.89 o 
   2 -13   3     1353.95     1312.57     50.61 o 
   3 -13   3      236.91      217.59     15.11 o 
   4 -13   3     1169.63     1170.49     51.46 o 
   5 -13   3       76.62       81.78      8.36 o 
   6 -13   3      183.08      186.49     10.88 o 
   7 -13   3       29.82       35.59      7.56 o 
   0 -12   3      643.53      643.70     27.55 o 
   1 -12   3      140.96      137.46     11.00 o 
   2 -12   3     1505.86     1518.69     41.96 o 
   3 -12   3      666.25      658.76     22.25 o 
   4 -12   3      429.15      430.33     15.49 o 
   5 -12   3      482.42      510.36     17.30 o 
   6 -12   3      310.73      322.20     14.61 o 
   7 -12   3       78.10       70.56      7.16 o 
   8 -12   3      364.85      372.44     15.64 o 
   9 -12   3       57.15       72.26      8.60 o 
  -1 -11   3       28.47       34.83      7.45 o 
   0 -11   3      408.70      381.16     14.84 o 
   1 -11   3      212.36      188.05      9.91 o 
   2 -11   3      588.65      572.36     18.60 o 
   3 -11   3     1007.94     1022.35     29.13 o 
   4 -11   3      252.30      250.74     10.75 o 
   5 -11   3     1170.52     1179.90     32.26 o 
   6 -11   3       13.80       17.09      5.04 o 
   7 -11   3      769.56      765.81     22.86 o 
   8 -11   3      121.18      119.27      8.01 o 
   9 -11   3      645.00      639.59     20.89 o 
  10 -11   3       40.68       55.46      8.39 o 
  -2 -10   3       65.86       69.86      7.55 o 
  -1 -10   3       87.42       93.14      7.37 o 
   0 -10   3      540.15      517.57     17.63 o 
   1 -10   3      360.74      333.91     12.92 o 
   2 -10   3      760.01      731.89     29.58 o 
   3 -10   3     1764.74     1728.04     56.90 o 
   4 -10   3       38.12       41.94      7.82 o 
   5 -10   3     1097.90     1143.31     30.91 o 
   6 -10   3      480.56      471.61     15.25 o 
   7 -10   3     1578.15     1529.31     40.61 o 
   8 -10   3        6.61       11.85      5.40 o 
   9 -10   3     1334.62     1288.46     35.67 o 
  10 -10   3       75.01       81.08      8.26 o 
  -3  -9   3      571.59      593.39     19.76 o 
  -2  -9   3      248.12      250.26     11.35 o 
  -1  -9   3      369.72      329.64     12.66 o 
   0  -9   3      124.24      121.36     10.00 o 
   1  -9   3     2335.90     2343.09     60.12 o 
   2  -9   3       26.64       27.22      4.35 o 
   3  -9   3     2781.27     2890.04     72.45 o 
   4  -9   3      276.05      261.97      9.57 o 
   5  -9   3     3033.42     3214.48     80.35 o 
   6  -9   3       93.76      100.97      6.21 o 
   7  -9   3     1501.98     1505.15     39.70 o 
   8  -9   3        5.24        2.57      4.52 o 
   9  -9   3     1877.55     1832.64     79.58 o 
  10  -9   3      288.70      286.57     12.91 o 
  11  -9   3      628.12      690.56     22.95 o 
  -4  -8   3      119.30      124.04      7.62 o 
  -3  -8   3      686.87      747.44     21.14 o 
  -2  -8   3      231.16      213.68     10.26 o 
  -1  -8   3     2026.11     1818.42     47.89 o 
   0  -8   3       58.90       54.14      5.14 o 
   1  -8   3     3794.31     3548.72    113.06 o 
   2  -8   3       13.34        7.32      3.35 o 
   3  -8   3     3860.50     3837.58    148.79 o 
   4  -8   3      363.16      348.24     11.07 o 
   5  -8   3      524.82      537.54     15.78 o 
   6  -8   3      548.41      541.88     16.22 o 
   7  -8   3     3056.74     3086.95     77.56 o 
   8  -8   3       25.67       26.36      4.63 o 
   9  -8   3      891.77      895.44     25.94 o 
  10  -8   3       22.64       32.26      6.26 o 
  11  -8   3     1254.20     1286.40     36.82 o 
  -5  -7   3      282.24      299.76     12.14 o 
  -4  -7   3       36.10       39.41      6.52 o 
  -3  -7   3      459.03      466.38     25.60 o 
  -2  -7   3      155.94      154.87      6.44 o 
  -1  -7   3     4288.31     4051.93    103.27 o 
   0  -7   3        4.79        1.81      2.35 o 
   1  -7   3     7548.90     7759.83    155.87 o 
   2  -7   3      260.88      272.38      9.16 o 
   3  -7   3     7997.24     8147.46    292.22 o 
   4  -7   3      626.05      593.01     16.58 o 
   5  -7   3     4942.86     5018.08    123.36 o 
   6  -7   3       33.64       30.98      4.14 o 
   7  -7   3     1927.76     1926.54     49.52 o 
   8  -7   3       19.06       14.46      4.07 o 
   9  -7   3     1637.40     1628.00     43.31 o 
  10  -7   3       17.32       15.22      5.90 o 
  11  -7   3      158.94      172.68     18.34 o 
  -7  -6   3       49.00       49.50      6.53 o 
  -6  -6   3      407.52      410.48     16.08 o 
  -5  -6   3      460.27      441.51     15.76 o 
  -4  -6   3      490.25      447.07     20.56 o 
  -3  -6   3      212.21      198.44     25.24 o 
  -2  -6   3      393.80      387.67     20.83 o 
  -1  -6   3     3297.14     3261.81    154.91 o 
   0  -6   3       31.09       47.81      2.86 o 
   1  -6   3     8061.04     8497.02    170.33 o 
   2  -6   3     1039.66     1117.18     23.36 o 
   3  -6   3     4324.31     4206.62     84.96 o 
   4  -6   3     1399.16     1442.26     30.05 o 
   5  -6   3     2244.47     2136.09     44.08 o 
   6  -6   3      149.16      160.77      5.60 o 
   7  -6   3     4206.26     4198.32     85.76 o 
   8  -6   3        1.97        2.32      2.98 o 
   9  -6   3      176.57      183.33      7.43 o 
  10  -6   3      313.61      315.83     10.39 o 
  11  -6   3      139.82      141.94      9.92 o 
  -8  -5   3     1057.25     1084.37     31.54 o 
  -7  -5   3      240.74      221.57     10.51 o 
  -6  -5   3      318.33      299.93      9.79 o 
  -5  -5   3      547.65      525.94     13.74 o 
  -4  -5   3      143.02      135.65     10.25 o 
  -3  -5   3      802.57      835.84     55.04 o 
  -2  -5   3      109.56      112.00      5.73 o 
  -1  -5   3     5991.15     6101.87    217.15 o 
   0  -5   3      321.31      310.51      9.22 o 
   1  -5   3     2484.87     2508.66     62.67 o 
   2  -5   3       58.55       69.47      2.75 o 
   3  -5   3      191.13      134.11      5.00 o 
   4  -5   3      896.06      919.99     19.63 o 
   5  -5   3     3795.42     3941.51     79.96 o 
   6  -5   3      208.51      235.94      7.04 o 
   7  -5   3     2499.61     2474.57     51.49 o 
   8  -5   3      321.11      289.87      8.90 o 
   9  -5   3      991.30      989.02     23.04 o 
  10  -5   3      246.51      254.27      9.45 o 
  11  -5   3      265.31      257.83     12.33 o 
  -8  -4   3      692.29      663.65     20.93 o 
  -7  -4   3       21.16       16.73      6.92 o 
  -6  -4   3      854.41      842.46     24.08 o 
  -5  -4   3     1126.80     1133.38     32.26 o 
  -4  -4   3      267.57      234.78     10.91 o 
  -3  -4   3     1159.63     1214.04     28.35 o 
  -2  -4   3     2743.77     2876.46    103.56 o 
  -1  -4   3     1486.16     1622.94     45.26 o 
   0  -4   3       15.89       16.18      1.81 o 
   1  -4   3      967.34      932.77     35.90 o 
   2  -4   3      574.60      584.01     13.95 o 
   3  -4   3       14.65       22.85      1.84 o 
   4  -4   3      761.52      760.11     16.46 o 
   5  -4   3     2964.89     2982.11     60.91 o 
   6  -4   3      740.56      730.30     16.57 o 
   7  -4   3      528.23      515.09     12.81 o 
   8  -4   3      701.91      640.78     15.78 o 
   9  -4   3       58.38       66.41      5.08 o 
  10  -4   3     1036.16     1011.29     24.25 o 
  11  -4   3        6.66        9.34      5.35 o 
  -9  -3   3       52.26       64.21      6.86 o 
  -8  -3   3     1260.75     1288.44     35.68 o 
  -7  -3   3        0.54       -0.08      3.27 o 
  -6  -3   3      522.37      497.40     13.13 o 
  -5  -3   3      352.15      358.83     10.30 o 
  -4  -3   3       50.21       44.37      3.76 o 
  -3  -3   3     1152.49     1115.80     24.10 o 
  -2  -3   3     1188.00     1165.20     87.64 o 
  -1  -3   3     1097.27     1307.83     33.85 o 
   0  -3   3      433.24      466.21     10.36 o 
   1  -3   3       25.23       20.82      1.83 o 
   2  -3   3      411.62      369.41      8.23 o 
   3  -3   3      146.20      182.15      4.78 o 
   4  -3   3     1524.36     1552.08     32.16 o 
   5  -3   3      314.72      347.93     11.97 o 
   6  -3   3     1451.76     1431.54     30.51 o 
   7  -3   3      133.06      135.61      5.80 o 
   8  -3   3     2532.77     2512.60     52.99 o 
   9  -3   3      410.93      406.21     12.03 o 
  10  -3   3     1527.24     1548.48     35.08 o 
  11  -3   3       34.56       34.40      6.75 o 
 -10  -2   3      460.56      469.94     22.73 o 
  -9  -2   3      221.24      201.08     10.25 o 
  -8  -2   3      673.90      632.60     16.53 o 
  -7  -2   3       97.38       85.11      4.97 o 
  -6  -2   3      445.87      433.74     11.60 o 
  -5  -2   3      155.96      156.19      7.16 o 
  -4  -2   3      961.84     1045.30     22.79 o 
  -3  -2   3     1684.70     1890.43     39.28 o 
  -2  -2   3     1788.42     1849.56     38.17 o 
  -1  -2   3      222.97      218.54      5.62 o 
   0  -2   3     4464.90     5056.15    125.02 o 
   1  -2   3     8588.93     8832.80    176.96 o 
   2  -2   3     6409.90     6594.66    132.03 o 
   3  -2   3      115.08      113.09      3.49 o 
   4  -2   3     2240.37     2239.81     45.90 o 
   5  -2   3      326.51      340.74      8.69 o 
   6  -2   3     2433.01     2415.23     51.84 o 
   7  -2   3       99.48       94.66      4.78 o 
   8  -2   3     3195.98     3234.98     67.55 o 
   9  -2   3      161.31      152.76      7.27 o 
  10  -2   3     2096.12     2083.69     56.16 o 
  11  -2   3        1.34        9.49      6.22 o 
 -10  -1   3     1083.59     1112.99     26.93 o 
  -9  -1   3      455.18      458.61     13.27 o 
  -8  -1   3      164.29      167.23      7.17 o 
  -7  -1   3      264.08      264.61      8.52 o 
  -6  -1   3      514.21      488.50     32.74 o 
  -5  -1   3     1034.63     1022.90     22.48 o 
  -4  -1   3        4.28       11.49      2.11 o 
  -3  -1   3     6811.21     7138.40    143.46 o 
  -2  -1   3     1148.50     1240.29     25.77 o 
  -1  -1   3      658.52      677.44     14.35 o 
   0  -1   3     3939.30     4352.66     89.14 o 
   1  -1   3     1740.19     1845.19     66.16 o 
   2  -1   3     1821.19     1740.43     35.38 o 
   3  -1   3      166.58      216.52      7.17 o 
   4  -1   3     2292.40     2294.33     47.13 o 
   5  -1   3       66.67       64.04      3.33 o 
   6  -1   3     2947.26     3039.57     77.47 o 
   7  -1   3        3.59        3.62      2.93 o 
   8  -1   3     4073.10     4142.73    105.62 o 
   9  -1   3       70.08       57.65      7.54 o 
  10  -1   3     1404.17     1414.25     40.12 o 
 -10   0   3      186.49      196.00      8.69 o 
  -9   0   3      636.40      632.06     16.50 o 
  -8   0   3      603.21      589.30     15.11 o 
  -7   0   3      336.24      321.91      9.36 o 
  -6   0   3       22.99       23.15      2.96 o 
  -5   0   3     4100.42     4411.16     89.68 o 
  -4   0   3      645.80      754.27     16.50 o 
  -3   0   3    10637.67    11349.04    227.10 o 
  -2   0   3     3759.55     4219.93    102.87 o 
  -1   0   3     3086.71     3425.01     68.85 o 
   0   0   3     1109.85     1307.16     61.87 o 
   1   0   3      424.22      483.26     10.18 o 
   2   0   3    10506.11    10008.89    433.91 o 
   3   0   3       10.64        8.30      1.53 o 
   4   0   3     3329.34     3396.46     69.28 o 
   5   0   3      833.44      804.16     41.86 o 
   6   0   3     3741.95     3724.60     76.73 o 
   7   0   3       68.22       64.44      4.61 o 
   8   0   3     3077.94     3188.39     82.49 o 
   9   0   3        1.49        7.75      5.33 o 
  10   0   3      727.30      725.08     23.76 o 
 -11   1   3      517.48      534.72     15.76 o 
 -10   1   3       55.10       64.02      5.62 o 
  -9   1   3     1099.47     1106.86     25.62 o 
  -8   1   3       60.65       56.94      4.37 o 
  -7   1   3      554.31      552.50     13.62 o 
  -6   1   3        0.28       -0.57      2.16 o 
  -5   1   3     7970.14     8566.52    172.08 o 
  -4   1   3      227.73      274.01      6.83 o 
  -3   1   3     2193.05     2213.90     44.93 o 
  -2   1   3        6.55       12.99      1.90 o 
  -1   1   3     6637.57     7022.62    170.72 o 
   0   1   3     3376.26     3540.58     71.44 o 
   1   1   3    33419.04    29492.78   1248.53 o 
   2   1   3      200.90      148.44      4.34 o 
   3   1   3      983.51      952.13     20.56 o 
   4   1   3     7307.95     7399.57    149.23 o 
   5   1   3     1797.69     1792.55     38.06 o 
   6   1   3     5261.66     5361.67    109.54 o 
   7   1   3        3.83        5.21      3.73 o 
   8   1   3     1513.40     1476.94     40.94 o 
   9   1   3      252.29      258.97     12.36 o 
  10   1   3      328.20      357.38     21.03 o 
 -11   2   3     1433.85     1465.82     33.75 o 
 -10   2   3       89.31       86.53      5.88 o 
  -9   2   3     1416.01     1366.84     30.49 o 
  -8   2   3        4.25        7.06      2.88 o 
  -7   2   3     2357.07     2301.09     48.04 o 
  -6   2   3        2.95        1.75      2.03 o 
  -5   2   3     6555.67     6769.00    136.25 o 
  -4   2   3       57.05       82.20      3.06 o 
  -3   2   3    12330.54    12559.95    304.38 o 
  -2   2   3     7822.53     8044.82    178.83 o 
  -1   2   3    13050.58    12906.91    258.26 o 
   0   2   3     1473.94     1866.05     46.04 o 
   1   2   3     9562.22     9435.86    290.86 o 
   2   2   3      503.85      443.72     10.43 o 
   3   2   3      928.68      976.93     21.39 o 
   4   2   3     1801.02     1841.84     55.15 o 
   5   2   3      177.92      178.87      7.00 o 
   6   2   3     1586.77     1583.03     44.97 o 
   7   2   3       14.28       18.50      5.01 o 
   8   2   3      249.41      271.08     12.11 o 
   9   2   3      360.72      355.48     15.12 o 
 -11   3   3     1991.40     2025.30     44.63 o 
 -10   3   3       10.85       12.40      3.85 o 
  -9   3   3     2158.62     2187.03     46.55 o 
  -8   3   3      429.43      420.99     11.19 o 
  -7   3   3     3221.60     3110.34     87.73 o 
  -6   3   3       22.92       21.96      2.37 o 
  -5   3   3     9137.46     9153.37    183.61 o 
  -4   3   3       10.92        8.40      1.59 o 
  -3   3   3       79.50       62.79      2.46 o 
  -2   3   3     2786.11     2826.09     56.91 o 
  -1   3   3     5199.44     5321.79    106.73 o 
   0   3   3      479.92      612.46     13.23 o 
   1   3   3     3094.69     3195.57     65.15 o 
   2   3   3      473.53      453.97     14.31 o 
   3   3   3      565.23      589.54     14.03 o 
   4   3   3      940.88      950.85     29.43 o 
   5   3   3      150.33      151.81      6.91 o 
   6   3   3      600.08      588.52     19.11 o 
   7   3   3      121.47      139.12     10.43 o 
   8   3   3       69.71       78.08      7.85 o 
   9   3   3      268.27      283.47     18.92 o 
 -11   4   3     1646.70     1684.86     37.61 o 
 -10   4   3        4.76        6.98      3.98 o 
  -9   4   3     2343.79     2356.84     49.78 o 
  -8   4   3        3.32        4.73      2.80 o 
  -7   4   3     4130.33     4125.35     84.04 o 
  -6   4   3      156.22      147.17      5.06 o 
  -5   4   3     8388.93     8168.83    198.86 o 
  -4   4   3      945.74     1055.45     22.08 o 
  -3   4   3     1917.39     1927.73     39.21 o 
  -2   4   3      171.37      185.36      4.57 o 
  -1   4   3     1559.52     1553.08     31.82 o 
   0   4   3      373.95      371.03      8.78 o 
   1   4   3        3.95        6.08      4.29 o 
   2   4   3       26.45       21.32      2.43 o 
   3   4   3       34.44       23.51      4.95 o 
   4   4   3        4.69       13.04      8.67 o 
   5   4   3       76.22       71.36      8.67 o 
   6   4   3        1.48        4.44      5.03 o 
   7   4   3      175.10      184.99     10.91 o 
   8   4   3       71.74       64.50      7.71 o 
 -12   5   3        4.59        4.88      6.57 o 
 -11   5   3      883.43      871.52     21.37 o 
 -10   5   3       50.29       51.23      4.66 o 
  -9   5   3      896.21      866.50     27.14 o 
  -8   5   3      302.62      287.41      8.45 o 
  -7   5   3     4082.25     4086.70    101.16 o 
  -6   5   3      597.81      623.85     14.23 o 
  -5   5   3     7429.44     7244.89    145.54 o 
  -4   5   3      485.53      472.83     10.52 o 
  -3   5   3     1658.03     1832.01     37.36 o 
  -2   5   3      132.62      149.16      4.17 o 
  -1   5   3      944.14      858.62     18.31 o 
   0   5   3      418.91      411.16      9.94 o 
   1   5   3      229.48      223.98      6.71 o 
   2   5   3      229.82      208.88     13.96 o 
   3   5   3      419.81      381.78     29.50 o 
   4   5   3      231.60      208.92     13.30 o 
   5   5   3      535.50      495.92     17.65 o 
   6   5   3      281.26      297.14     13.30 o 
   7   5   3     1119.58     1151.86     34.25 o 
 -12   6   3       20.96       19.05      7.17 o 
 -11   6   3      308.94      301.27     12.79 o 
 -10   6   3      232.00      220.40     14.11 o 
  -9   6   3      607.82      580.82     17.89 o 
  -8   6   3      577.94      544.39     13.58 o 
  -7   6   3     3038.52     3083.31     63.32 o 
  -6   6   3      877.05      825.89     18.12 o 
  -5   6   3     1231.74     1186.62     38.42 o 
  -4   6   3      684.29      676.36     18.20 o 
  -3   6   3      438.93      441.17     12.48 o 
  -2   6   3     2816.58     3019.19    100.17 o 
  -1   6   3      217.59      207.68      6.05 o 
   0   6   3      733.02      673.84     34.57 o 
   1   6   3       80.97       93.67      6.92 o 
   2   6   3      161.92      150.35     15.33 o 
   3   6   3      246.68      201.37     33.26 o 
   4   6   3      359.32      355.57     46.53 o 
   5   6   3      474.98      483.23     31.21 o 
   6   6   3      223.90      225.06     15.44 o 
   7   6   3      211.96      224.04     18.05 o 
 -11   7   3      221.04      222.92     11.33 o 
 -10   7   3       17.88       19.19      5.25 o 
  -9   7   3      906.09      879.22     25.03 o 
  -8   7   3     1307.29     1220.10     32.55 o 
  -7   7   3     1995.34     1969.83     50.27 o 
  -6   7   3     2522.48     2575.68     64.54 o 
  -5   7   3      242.72      235.66      8.33 o 
  -4   7   3     5380.32     5357.20    193.99 o 
  -3   7   3      318.60      341.65     10.59 o 
  -2   7   3     6384.31     6537.98    159.80 o 
  -1   7   3       55.87       51.15      3.11 o 
   0   7   3     2373.94     2268.07     47.34 o 
   1   7   3       62.44       58.07      3.85 o 
   2   7   3      428.15      409.43     37.79 o 
   3   7   3      481.78      439.67     57.11 o 
   4   7   3      317.80      301.04     31.89 o 
   5   7   3      148.44      135.82     10.08 o 
   6   7   3      113.48      130.43     10.32 o 
 -11   8   3       39.13       44.09      6.61 o 
 -10   8   3      492.91      486.61     16.59 o 
  -9   8   3      253.00      250.81     22.16 o 
  -8   8   3     1513.86     1471.71     39.38 o 
  -7   8   3      530.30      514.94     18.05 o 
  -6   8   3     1322.84     1295.05     33.86 o 
  -5   8   3      400.44      376.23     18.19 o 
  -4   8   3     2233.26     2212.33     55.63 o 
  -3   8   3       54.00       61.07      4.36 o 
  -2   8   3     6273.95     6451.82    158.13 o 
  -1   8   3        1.44        5.59      3.68 o 
   0   8   3     1122.35     1121.43     30.81 o 
   1   8   3        3.59       18.92     10.26 o 
   2   8   3     1167.67     1070.88     48.61 o 
   3   8   3      202.68      129.47     18.32 o 
   4   8   3      715.49      595.06     37.67 o 
   5   8   3      145.25      142.94     16.48 o 
 -11   9   3       10.29        9.92      6.21 o 
 -10   9   3      297.56      271.13     11.80 o 
  -9   9   3      151.39      138.84      7.98 o 
  -8   9   3     1240.24     1215.76     50.08 o 
  -7   9   3      414.13      391.00     13.08 o 
  -6   9   3     2348.42     2336.87     59.19 o 
  -5   9   3      175.38      162.88      7.40 o 
  -4   9   3     4560.27     4677.19    115.44 o 
  -3   9   3      107.63       98.73      5.99 o 
  -2   9   3     2356.92     2426.32     91.04 o 
  -1   9   3       90.13       84.73      5.84 o 
   0   9   3     1790.04     1794.01     47.53 o 
   1   9   3      446.68      415.12     25.31 o 
   2   9   3     1646.88     1436.89     62.31 o 
   3   9   3       40.04        8.66     13.44 o 
   4   9   3      510.49      515.17     37.24 o 
 -11  10   3        5.03       -3.24     11.30 o 
 -10  10   3      426.95      406.54     14.99 o 
  -9  10   3       92.89       95.71      7.14 o 
  -8  10   3     1465.20     1474.49     39.27 o 
  -7  10   3       29.11       26.68      4.78 o 
  -6  10   3     2321.16     2280.33     58.15 o 
  -5  10   3      128.92      121.34      7.05 o 
  -4  10   3     1081.17     1035.22     28.15 o 
  -3  10   3       73.93       81.58      6.21 o 
  -2  10   3     1938.69     1978.72     51.53 o 
  -1  10   3      108.03      114.54      7.41 o 
   0  10   3      724.95      797.40     39.28 o 
   1  10   3       11.89        8.96     12.00 o 
   2  10   3      788.83      772.53     41.65 o 
 -10  11   3      862.33      829.92     25.33 o 
  -9  11   3      253.32      240.67     11.45 o 
  -8  11   3     1727.74     1713.57     45.38 o 
  -7  11   3      216.56      207.43      9.92 o 
  -6  11   3     2538.31     2521.71     64.34 o 
  -5  11   3       64.94       63.56      6.14 o 
  -4  11   3      941.46      968.73     27.26 o 
  -3  11   3      129.23      122.09      8.02 o 
  -2  11   3      302.51      280.61     11.86 o 
  -1  11   3       52.53       49.91     13.47 o 
   0  11   3      328.49      367.18     26.41 o 
   1  11   3        0.63        9.26     13.97 o 
  -9  12   3        9.04        7.39      6.49 o 
  -8  12   3      794.76      806.20     24.28 o 
  -7  12   3        0.73       12.50      5.96 o 
  -6  12   3      769.04      760.90     22.92 o 
  -5  12   3       37.87       46.30      6.68 o 
  -4  12   3      954.02      936.07     30.09 o 
  -3  12   3       25.57       29.15      6.30 o 
  -2  12   3      760.90      813.75     39.81 o 
  -1  12   3        8.09       23.93     14.54 o 
  -7  13   3       11.95       19.96      8.66 o 
  -6  13   3      400.81      401.05     15.34 o 
  -5  13   3      190.20      181.21     10.56 o 
  -4  13   3      213.50      249.58     19.99 o 
   2 -13   4       81.83       95.91     10.46 o 
   3 -13   4      186.96      171.19     14.11 o 
   4 -13   4      356.89      378.34     20.76 o 
   5 -13   4       10.63        9.87      8.47 o 
   6 -13   4      524.17      544.59     19.01 o 
   7 -13   4      112.21      122.10      9.53 o 
   0 -12   4       14.24       18.49      7.62 o 
   1 -12   4      724.87      665.46     28.38 o 
   2 -12   4      192.22      190.58     13.44 o 
   3 -12   4       47.46       53.29     12.37 o 
   4 -12   4      593.95      605.52     24.37 o 
   5 -12   4      218.35      216.28     17.05 o 
   6 -12   4     1191.56     1219.73     33.91 o 
   7 -12   4       21.70       23.20      6.19 o 
   8 -12   4     1373.76     1399.58     38.87 o 
   9 -12   4        7.98        8.19     11.37 o 
  -2 -11   4       28.46       36.60      8.66 o 
  -1 -11   4      710.15      711.89     29.62 o 
   0 -11   4       48.54       56.23      8.09 o 
   1 -11   4      438.90      434.86     20.29 o 
   2 -11   4      162.05      170.46     23.57 o 
   3 -11   4      452.51      454.11     22.05 o 
   4 -11   4      597.97      601.81     24.97 o 
   5 -11   4      300.33      304.29     20.16 o 
   6 -11   4      221.34      216.46     12.65 o 
   7 -11   4       97.04      105.31      7.63 o 
   8 -11   4      819.51      814.87     24.39 o 
   9 -11   4        9.66        7.11      6.21 o 
  -3 -10   4     1158.39     1228.13     47.23 o 
  -2 -10   4      130.84      132.04     10.83 o 
  -1 -10   4     1007.35      969.75     28.48 o 
   0 -10   4       13.89       16.66     13.25 o 
   1 -10   4      378.86      347.66     19.15 o 
   2 -10   4      549.57      548.60     17.39 o 
   3 -10   4        4.81       27.01     12.60 o 
   4 -10   4       20.02       18.99      5.47 o 
   5 -10   4      183.29      178.54     14.36 o 
   6 -10   4      743.15      710.38     20.85 o 
   7 -10   4       31.61       44.54      5.79 o 
   8 -10   4      617.82      618.95     22.61 o 
   9 -10   4      179.74      183.16     10.27 o 
  10 -10   4      307.85      294.65     13.57 o 
  -4  -9   4       14.91       12.54      8.56 o 
  -3  -9   4     1058.16     1126.41     43.42 o 
  -2  -9   4       35.65       42.70      5.93 o 
  -1  -9   4     1189.05     1172.02     32.67 o 
   0  -9   4      133.80      117.82      7.74 o 
   1  -9   4      240.48      235.90     10.10 o 
   2  -9   4      786.45      803.82     22.67 o 
   3  -9   4      727.46      730.46     20.75 o 
   4  -9   4      188.28      155.62      7.65 o 
   5  -9   4        0.02        8.99      7.94 o 
   6  -9   4        1.25       -2.37      3.74 o 
   7  -9   4      153.83      162.71      8.51 o 
   8  -9   4       15.91       22.51      5.03 o 
   9  -9   4      457.62      439.17     15.48 o 
  10  -9   4       19.66       19.74      6.85 o 
  11  -9   4      561.68      571.83     22.51 o 
  -4  -8   4      243.30      224.72     10.40 o 
  -3  -8   4     1288.18     1313.31     29.45 o 
  -2  -8   4      401.83      378.62     29.42 o 
   0  -8   4        2.05        6.13      3.89 o 
   1  -8   4      842.54      795.12     22.29 o 
   2  -8   4       29.05       24.10      4.08 o 
   3  -8   4        0.61        5.48      3.13 o 
   4  -8   4       83.82      100.77      9.91 o 
   5  -8   4       56.01       59.91      9.44 o 
   6  -8   4      216.26      189.43      8.31 o 
   7  -8   4     1253.75     1215.43     32.65 o 
   8  -8   4      144.49      131.63      7.75 o 
   9  -8   4      577.45      575.70     18.58 o 
  10  -8   4      198.73      215.96     12.37 o 
  11  -8   4      717.62      770.65     31.39 o 
  -6  -7   4       24.25       32.19      8.12 o 
  -5  -7   4      733.02      703.66     23.18 o 
  -4  -7   4      387.97      362.66     13.31 o 
  -3  -7   4     2765.84     2821.74     72.94 o 
  -2  -7   4      507.25      484.55     14.77 o 
  -1  -7   4      587.97      580.00     16.63 o 
   0  -7   4     1326.97     1357.43     43.76 o 
   1  -7   4        2.57        3.64      1.61 o 
   2  -7   4     1966.40     2053.09     42.32 o 
   3  -7   4       51.92       68.66      4.19 o 
   4  -7   4      392.00      394.87     13.87 o 
   5  -7   4     1463.58     1421.06     36.66 o 
   6  -7   4       69.49       81.49      5.14 o 
   7  -7   4     1532.28     1467.50     38.52 o 
   8  -7   4      159.79      152.20      7.91 o 
   9  -7   4      366.65      392.08     21.01 o 
  10  -7   4       21.36       22.64      6.21 o 
  11  -7   4      320.46      330.68     14.85 o 
  -7  -6   4      197.23      199.77     15.95 o 
  -6  -6   4      271.91      278.13     16.15 o 
  -5  -6   4      826.20      815.44     23.55 o 
  -4  -6   4     1520.79     1464.60     54.59 o 
  -3  -6   4      451.57      399.54     18.72 o 
  -1  -6   4       41.87       39.09      3.36 o 
   0  -6   4     3571.86     3525.89    110.25 o 
   1  -6   4        0.47        5.59      1.87 o 
   2  -6   4     3991.91     4358.09    108.36 o 
   3  -6   4      124.00      127.71      4.20 o 
   4  -6   4      560.91      553.71     12.50 o 
   5  -6   4     1348.47     1323.15     28.05 o 
   6  -6   4      865.56      867.84     19.33 o 
   7  -6   4     1597.03     1589.42     33.99 o 
   8  -6   4      187.68      176.15      6.87 o 
   9  -6   4      367.43      364.60     10.92 o 
  10  -6   4      432.42      449.04     13.27 o 
  11  -6   4      848.21      861.36     26.57 o 
  -8  -5   4      176.10      153.50     14.07 o 
  -7  -5   4      385.13      390.79     12.16 o 
  -6  -5   4      335.57      334.07     10.41 o 
  -5  -5   4      321.00      302.86      9.43 o 
  -4  -5   4     1392.88     1308.43     34.78 o 
  -2  -5   4     6228.97     6587.88    379.56 o 
  -1  -5   4      593.09      575.71     16.76 o 
   0  -5   4     3435.39     3332.32     69.98 o 
   1  -5   4      625.33      744.67     15.96 o 
   2  -5   4    11957.97    12862.41    316.82 o 
   3  -5   4     1951.40     2114.70     43.24 o 
   4  -5   4     5606.04     5857.45    117.94 o 
   5  -5   4     2901.79     2954.88     63.03 o 
   6  -5   4      940.74      963.47     21.21 o 
   7  -5   4     1157.67     1129.14     24.90 o 
   8  -5   4      472.38      449.57     12.10 o 
   9  -5   4      568.99      580.81     15.21 o 
  10  -5   4        4.29        8.06      4.54 o 
  11  -5   4      644.31      611.71     21.89 o 
  -8  -4   4      746.26      822.68     31.42 o 
  -7  -4   4      181.89      154.74      8.31 o 
  -6  -4   4     1670.47     1570.34     41.66 o 
  -5  -4   4      163.98      171.81      6.70 o 
  -4  -4   4     4597.82     4302.01    107.81 o 
  -3  -4   4      965.05      930.10     25.57 o 
  -2  -4   4     6228.94     6759.85    271.84 o 
  -1  -4   4      572.20      623.87     17.43 o 
   0  -4   4     1368.92     1334.84     27.80 o 
   1  -4   4     1314.05     1493.82     34.88 o 
   2  -4   4     8383.95     8714.19    214.93 o 
   3  -4   4        8.44        4.92      1.87 o 
   4  -4   4     3970.05     4140.87     83.76 o 
   5  -4   4     1001.73     1016.04     21.89 o 
   6  -4   4     2680.26     2647.79     54.69 o 
   7  -4   4      307.81      316.61      9.03 o 
   8  -4   4      791.61      756.38     21.84 o 
   9  -4   4      393.49      377.70     11.44 o 
  10  -4   4       62.43       72.15      6.21 o 
  11  -4   4      212.83      211.56     11.75 o 
  -9  -3   4       36.62       35.55      5.55 o 
  -8  -3   4      830.68      832.92     20.59 o 
  -7  -3   4       78.58       98.49      5.69 o 
  -6  -3   4     3816.66     3776.39     78.11 o 
  -5  -3   4      155.40      154.33      6.12 o 
  -4  -3   4     9472.16     9370.25    188.72 o 
  -3  -3   4        2.22        1.71      1.94 o 
  -2  -3   4     7559.80     7552.53    186.86 o 
  -1  -3   4      180.80      187.47     20.61 o 
   0  -3   4     3287.34     3263.59     80.92 o 
   1  -3   4     3617.98     4013.94     80.87 o 
   2  -3   4     5534.69     5656.69    139.78 o 
   3  -3   4        6.88       10.55      2.03 o 
   4  -3   4     2592.34     2768.72     56.41 o 
   5  -3   4        6.04        8.66      2.10 o 
   6  -3   4     1327.38     1329.36     28.60 o 
   7  -3   4        6.89        9.17      3.08 o 
   8  -3   4      509.31      498.88     13.43 o 
   9  -3   4       65.89       55.11      5.76 o 
  10  -3   4       22.61       20.41      9.51 o 
  11  -3   4      433.56      406.36     16.24 o 
 -10  -2   4      420.92      455.72     16.78 o 
  -9  -2   4        8.98        6.53      4.35 o 
  -8  -2   4      944.75      944.98     22.50 o 
  -7  -2   4        9.42        9.26      3.33 o 
  -6  -2   4     7403.04     7347.13    148.99 o 
  -5  -2   4       76.06       92.25      5.36 o 
  -4  -2   4    10009.00     9953.17    210.79 o 
  -3  -2   4     3156.45     3560.64     72.41 o 
  -2  -2   4     2616.40     2507.28     51.27 o 
  -1  -2   4     2818.44     2791.73     88.57 o 
   0  -2   4     4887.29     5164.70    272.69 o 
   1  -2   4     2158.19     2205.61     44.57 o 
   2  -2   4     3595.23     3722.89     74.91 o 
   3  -2   4       14.57       12.20      1.88 o 
   4  -2   4     2026.52     2121.18     53.90 o 
   5  -2   4      562.95      547.30     16.00 o 
   6  -2   4      908.95      827.87     23.28 o 
   7  -2   4      351.11      355.32     12.52 o 
   8  -2   4      258.22      240.27     10.40 o 
   9  -2   4        3.71        8.12      3.97 o 
  10  -2   4       10.29       11.40      5.84 o 
 -10  -1   4      431.21      444.17     13.80 o 
  -9  -1   4       61.56       62.67      5.28 o 
  -8  -1   4      896.49      828.22     20.02 o 
  -7  -1   4      137.23      115.92      7.30 o 
  -6  -1   4     3864.33     3938.39     80.87 o 
  -5  -1   4        0.56        7.77      2.95 o 
  -4  -1   4      809.06      700.65     15.67 o 
  -3  -1   4     4990.18     5386.68    108.52 o 
  -2  -1   4     4697.45     4726.71    115.43 o 
  -1  -1   4     4552.55     4853.09     84.59 o 
   0  -1   4    20905.13    19962.67    404.02 o 
   1  -1   4     4615.00     4443.73     95.27 o 
   2  -1   4     5175.74     5584.78    111.99 o 
   3  -1   4        7.96       22.05      7.00 o 
   4  -1   4      944.93      994.90     21.38 o 
   5  -1   4      960.81      929.70     20.57 o 
   6  -1   4      315.05      308.19      8.94 o 
   7  -1   4     1213.51     1192.86     26.82 o 
   8  -1   4        8.89       11.61      4.17 o 
   9  -1   4      197.15      184.74     10.20 o 
  10  -1   4       94.34       98.77      8.53 o 
 -10   0   4      246.02      228.39      9.26 o 
  -9   0   4        1.66        2.85      3.86 o 
  -8   0   4      918.19      953.18     22.24 o 
  -7   0   4       33.97       30.13      3.49 o 
  -6   0   4     2751.11     2646.49     54.95 o 
  -5   0   4       34.78       22.93      2.64 o 
  -4   0   4     2470.68     2431.44     49.82 o 
  -3   0   4       90.04       99.13      4.36 o 
  -2   0   4     1453.69     1237.09     25.44 o 
  -1   0   4     9380.07     9998.26    200.44 o 
   0   0   4     8724.84     9317.62    252.27 o 
   1   0   4     1040.53     1189.51     34.59 o 
   2   0   4     3113.50     3468.35     70.05 o 
   3   0   4     2734.68     2757.21     56.25 o 
   4   0   4      325.78      313.34     11.30 o 
   5   0   4     2250.97     2021.48     74.14 o 
   6   0   4      448.70      441.22     11.77 o 
   7   0   4     1205.98     1205.72     27.30 o 
   8   0   4      139.92      128.19     14.19 o 
   9   0   4      234.69      224.20     11.18 o 
  10   0   4      156.35      165.01     10.51 o 
 -11   1   4      291.31      284.45     10.93 o 
 -10   1   4      275.98      268.35      9.67 o 
  -9   1   4       11.43       12.20      3.89 o 
  -8   1   4      897.05      798.94     18.97 o 
  -7   1   4      362.95      362.85      9.85 o 
  -6   1   4      673.94      630.98     14.68 o 
  -5   1   4      365.27      329.87      8.40 o 
  -4   1   4      731.08      841.16     17.99 o 
  -3   1   4     6597.26     6710.52    195.72 o 
  -2   1   4     1847.83     1698.44     34.50 o 
  -1   1   4     2120.04     2206.54     44.49 o 
   0   1   4     1906.24     2069.32     42.08 o 
   1   1   4     2469.79     2475.27     62.23 o 
   2   1   4     1111.23     1180.16     24.70 o 
   3   1   4     4754.77     4819.59     97.61 o 
   4   1   4       79.75       92.97      4.21 o 
   5   1   4     2426.90     2538.03     52.96 o 
   6   1   4       21.62       24.68      3.78 o 
   7   1   4     1574.22     1626.32     44.33 o 
   8   1   4       75.51       80.90      9.73 o 
   9   1   4      156.62      167.52     10.11 o 
 -11   2   4       38.65       39.38      5.61 o 
 -10   2   4       69.90       77.75      5.51 o 
  -9   2   4       17.01       22.40      3.91 o 
  -8   2   4      127.40      125.06      6.11 o 
  -7   2   4      456.55      446.89     11.35 o 
  -6   2   4      839.03      738.98     16.64 o 
  -5   2   4     1472.73     1441.27     30.18 o 
  -4   2   4       91.74      111.38      3.77 o 
  -3   2   4     6421.59     6083.15    238.46 o 
  -2   2   4      306.17      275.63     20.04 o 
  -1   2   4      226.89      199.17      7.14 o 
   0   2   4       24.70       28.52      2.16 o 
   1   2   4     7703.83     8052.91    161.97 o 
   2   2   4       35.98       35.91      2.16 o 
   3   2   4     8240.84     8617.80    173.52 o 
   4   2   4      717.95      668.82     38.63 o 
   5   2   4     3168.62     3401.92     70.37 o 
   6   2   4       55.92       51.40      9.14 o 
   7   2   4     1640.92     1723.29     47.00 o 
   8   2   4       46.00       40.08      6.68 o 
   9   2   4      255.73      282.23     13.89 o 
 -11   3   4        7.61       16.85      4.97 o 
 -10   3   4      121.72      107.91      6.01 o 
  -9   3   4      100.71       98.95      5.40 o 
  -8   3   4      332.40      301.82      8.79 o 
  -7   3   4       43.92       48.05      3.53 o 
  -6   3   4       15.81       13.56      2.18 o 
  -5   3   4     3779.77     3647.12     73.98 o 
  -4   3   4     2799.46     3120.57     63.22 o 
  -3   3   4      134.11       98.08      3.10 o 
  -2   3   4     1357.36     1391.19     28.39 o 
  -1   3   4     3829.54     3798.29     76.48 o 
   0   3   4        8.81        9.36      1.23 o 
   1   3   4     8207.61     8810.28    177.11 o 
   2   3   4       23.05       38.24      4.11 o 
   3   3   4    11296.26    11595.31    418.51 o 
   4   3   4     1488.12     1546.32     40.54 o 
   5   3   4     4223.09     4424.38    112.54 o 
   6   3   4      296.91      298.29     12.59 o 
   7   3   4     1487.66     1468.22     42.49 o 
   8   3   4        9.51        8.09      6.37 o 
 -11   4   4        2.60        4.25      5.95 o 
 -10   4   4      213.37      188.21      7.62 o 
  -9   4   4        3.29        2.00      3.32 o 
  -8   4   4      797.93      756.79     17.57 o 
  -7   4   4     1544.30     1466.13     38.00 o 
  -6   4   4      157.39      139.49      7.66 o 
  -5   4   4     5198.32     5289.79    106.65 o 
  -4   4   4     1353.48     1437.99     29.69 o 
  -3   4   4    10322.83    11184.80    223.68 o 
  -2   4   4      129.32      141.74      3.85 o 
  -1   4   4     4036.52     4252.52     85.70 o 
   0   4   4      219.58      274.64      6.95 o 
   1   4   4    11426.97    11463.22    279.21 o 
   2   4   4        1.56        0.72      1.91 o 
   3   4   4     4867.33     4694.16    242.36 o 
   4   4   4      328.51      315.51     12.94 o 
   5   4   4     2152.07     2258.07    107.87 o 
   6   4   4      157.74      164.27      9.68 o 
   7   4   4      509.28      551.91     22.76 o 
   8   4   4       20.42       16.36      6.96 o 
 -12   5   4      321.97      319.87     14.57 o 
 -11   5   4       26.48       26.71      4.98 o 
 -10   5   4      523.00      520.90     14.21 o 
  -9   5   4      191.17      153.65      6.53 o 
  -8   5   4      174.41      172.04      7.79 o 
  -7   5   4      706.21      694.18     16.06 o 
  -6   5   4     1979.88     1893.00     39.32 o 
  -5   5   4     5010.98     4918.70     99.26 o 
  -4   5   4      381.22      415.05      9.39 o 
  -3   5   4     2582.10     2546.76     51.63 o 
  -2   5   4        1.70        2.85      1.40 o 
  -1   5   4     8314.26     8397.70    168.40 o 
   0   5   4     1102.84     1181.30     25.25 o 
   1   5   4     9389.92     8957.78    446.60 o 
   2   5   4       45.79       55.06      3.94 o 
   3   5   4     2399.03     2215.84    267.01 o 
   4   5   4      165.96      156.39     14.94 o 
   5   5   4      674.26      634.45     21.15 o 
   6   5   4       23.98       20.52      6.02 o 
   7   5   4      490.47      567.16     20.61 o 
 -12   6   4      471.01      471.89     17.33 o 
 -11   6   4        7.06        9.79      5.38 o 
 -10   6   4     1007.01      878.63     67.89 o 
  -9   6   4       59.79       62.79      4.81 o 
  -8   6   4     2203.42     2073.47     43.60 o 
  -7   6   4      950.18      913.19     20.25 o 
  -6   6   4     3425.64     3501.36     71.30 o 
  -5   6   4     2054.46     2133.23     53.44 o 
  -4   6   4     1910.27     1895.56     84.69 o 
  -3   6   4     3494.55     3880.84     95.29 o 
  -2   6   4       58.10       56.43      2.83 o 
  -1   6   4     5173.43     5356.09    108.13 o 
   0   6   4       87.18       99.07      4.43 o 
   1   6   4     4283.99     4356.05     89.29 o 
   2   6   4       23.38       24.85      3.60 o 
   3   6   4      858.88      767.06     96.31 o 
   4   6   4      872.87      797.71    102.39 o 
   5   6   4      855.19      841.23     26.52 o 
   6   6   4      130.59      139.76     10.17 o 
 -11   7   4        8.81        6.73     10.81 o 
 -10   7   4      713.15      686.34     21.05 o 
  -9   7   4      122.11      134.84     12.37 o 
  -8   7   4      295.52      300.09     10.99 o 
  -7   7   4      498.33      493.52     15.07 o 
  -6   7   4     2310.05     2278.32     57.34 o 
  -5   7   4      257.06      260.82     11.35 o 
  -4   7   4        1.85        4.75      3.03 o 
  -3   7   4      273.21      266.64     10.01 o 
  -2   7   4        9.93       13.79      3.12 o 
  -1   7   4     2922.71     2914.49     59.83 o 
   0   7   4        5.57        6.00      2.54 o 
   1   7   4     1754.60     1754.45     37.66 o 
   2   7   4      562.08      531.86     18.74 o 
   3   7   4      170.62      157.61     13.74 o 
   4   7   4      984.18      843.81    125.09 o 
   5   7   4      256.29      258.00     14.64 o 
   6   7   4      444.51      470.11     27.28 o 
 -11   8   4       55.07       62.27      6.93 o 
 -10   8   4      611.25      589.82     18.93 o 
  -9   8   4      155.33      163.29      8.30 o 
  -8   8   4     1494.52     1461.20     38.62 o 
  -7   8   4      685.29      622.75     18.08 o 
  -6   8   4      357.69      334.44     11.06 o 
  -5   8   4      174.71      149.05      8.77 o 
  -4   8   4       41.25       28.51      3.74 o 
  -3   8   4      501.06      446.29     13.44 o 
  -2   8   4        1.09        6.68      4.16 o 
  -1   8   4      722.69      710.78     20.38 o 
   0   8   4       46.36       55.29      4.77 o 
   1   8   4       26.74       23.93     10.63 o 
   2   8   4      468.41      461.88     28.85 o 
   3   8   4      171.65      154.97     18.12 o 
   4   8   4      774.89      632.84     39.68 o 
   5   8   4      155.62      162.63     17.72 o 
 -11   9   4       48.43       43.94      7.22 o 
 -10   9   4     1070.47     1079.14     30.68 o 
  -9   9   4      272.17      258.35     20.22 o 
  -8   9   4      272.13      283.90     18.57 o 
  -7   9   4       25.75       30.73      4.83 o 
  -6   9   4       40.19       43.69      4.76 o 
  -5   9   4      533.69      484.69     14.68 o 
  -4   9   4      309.44      296.75     10.42 o 
  -3   9   4       47.69       40.90      4.79 o 
  -2   9   4      497.97      518.06     15.98 o 
  -1   9   4       48.41       56.26      5.23 o 
   0   9   4      586.22      595.80     30.99 o 
   1   9   4      169.73      167.91     17.25 o 
   2   9   4     1223.38     1144.12     52.12 o 
   3   9   4       13.70        8.26     15.14 o 
 -10  10   4      315.41      309.96     13.03 o 
  -9  10   4      118.01      112.32      7.80 o 
  -8  10   4        8.57       12.84      4.96 o 
  -7  10   4      191.39      202.95      9.37 o 
  -6  10   4      143.35      157.52      8.25 o 
  -5  10   4        9.81        4.86      4.27 o 
  -4  10   4       49.48       48.95      5.44 o 
  -3  10   4      125.94      122.72     16.10 o 
  -2  10   4      624.65      614.45     18.80 o 
  -1  10   4        7.89        8.62     10.50 o 
   0  10   4      317.56      334.59     24.37 o 
   1  10   4       84.55       68.33     13.30 o 
   2  10   4      616.37      608.00     36.27 o 
 -10  11   4       31.97       36.87      7.28 o 
  -9  11   4      319.55      309.67     12.99 o 
  -8  11   4       40.65       43.49      6.32 o 
  -7  11   4      445.64      430.51     14.74 o 
  -6  11   4      169.13      170.59      9.08 o 
  -5  11   4      427.46      413.49     14.28 o 
  -4  11   4      185.02      181.88     11.10 o 
  -3  11   4        6.73       12.23      5.42 o 
  -2  11   4      219.57      218.62     17.98 o 
  -1  11   4      322.04      336.49     24.07 o 
   0  11   4      889.34      889.33     42.89 o 
   1  11   4      343.40      324.36     25.34 o 
  -9  12   4     1193.77     1215.28     34.32 o 
  -8  12   4       23.53       23.74      6.20 o 
  -7  12   4     1313.35     1321.64     37.56 o 
  -6  12   4       48.67       63.99      6.95 o 
  -5  12   4      140.38      146.20      9.24 o 
  -4  12   4      260.04      253.99     11.99 o 
  -3  12   4      136.32      154.74     16.58 o 
  -2  12   4      670.25      682.31     34.73 o 
  -1  12   4      149.20      188.67     21.06 o 
  -6  13   4       51.09       56.46      7.47 o 
  -5  13   4      314.73      323.93     13.77 o 
   3 -13   5      460.21      446.17     22.70 o 
   4 -13   5      377.78      349.66     20.29 o 
   5 -13   5      519.03      470.71     24.84 o 
   6 -13   5        4.44        1.95      8.39 o 
   0 -12   5      114.20      123.85     11.06 o 
   1 -12   5      120.55      116.10     10.50 o 
   2 -12   5      342.08      335.39     18.19 o 
   3 -12   5      985.40      994.36     40.28 o 
   4 -12   5       14.83       20.68      6.38 o 
   5 -12   5      500.13      492.17     16.91 o 
   6 -12   5       26.86       37.19      9.81 o 
   7 -12   5      472.10      443.41     25.56 o 
   8 -12   5       10.31       21.15      8.64 o 
  -2 -11   5      115.02      119.87     11.50 o 
  -1 -11   5      188.45      194.72     13.44 o 
   0 -11   5       29.25       34.40      7.45 o 
   1 -11   5      946.89      902.00     36.00 o 
   2 -11   5      220.93      232.04     14.83 o 
   3 -11   5     2265.93     2288.86     59.23 o 
   4 -11   5       40.97       42.69      6.01 o 
   5 -11   5     2654.46     2737.08     69.80 o 
   6 -11   5      170.36      165.15      9.46 o 
   7 -11   5     2231.86     2277.16     59.21 o 
   8 -11   5        2.44        9.27      6.35 o 
   9 -11   5      791.84      842.98     25.84 o 
  -3 -10   5      673.15      749.23     31.59 o 
  -2 -10   5        0.30        9.63      7.02 o 
  -1 -10   5      845.41      864.83     34.33 o 
   0 -10   5      427.64      428.02     19.79 o 
   1 -10   5     1157.58     1150.58     43.99 o 
   2 -10   5      165.85      146.60     14.24 o 
   3 -10   5     2419.09     2539.98     64.60 o 
   4 -10   5        6.20       11.52      4.34 o 
   5 -10   5     1321.21     1395.44     37.07 o 
   6 -10   5       81.46       81.80      6.42 o 
   7 -10   5     2496.05     2531.62     64.99 o 
   8 -10   5       28.75       28.71      5.78 o 
   9 -10   5     1131.11     1185.75     33.69 o 
  10 -10   5       65.52       71.28      8.43 o 
  -4  -9   5       32.72       55.06      9.66 o 
  -3  -9   5      452.30      471.01     22.20 o 
  -2  -9   5        6.29        5.08      6.05 o 
  -1  -9   5     1904.04     1806.78     62.04 o 
   0  -9   5      117.73      114.16      7.50 o 
   1  -9   5     4512.71     4433.42    155.24 o 
   2  -9   5       18.35       17.56      3.20 o 
   3  -9   5     3503.66     3750.67     93.28 o 
   4  -9   5       61.02       60.48      5.52 o 
   5  -9   5     3294.16     3361.56     84.79 o 
   6  -9   5        1.13        1.19      4.18 o 
   7  -9   5     1428.45     1446.79     38.65 o 
   8  -9   5      196.27      171.27      9.09 o 
   9  -9   5      726.52      789.70     23.75 o 
  10  -9   5      127.31      129.17      9.22 o 
  -5  -8   5      322.41      292.83     17.22 o 
  -4  -8   5      156.46      163.84      9.19 o 
  -3  -8   5     1972.13     2030.59     53.06 o 
  -2  -8   5      605.06      564.36     14.41 o 
  -1  -8   5     2107.90     2017.01     52.49 o 
   0  -8   5      119.01      119.99      7.23 o 
   1  -8   5     3134.01     3353.87     83.94 o 
   2  -8   5       66.65       62.38      7.42 o 
   3  -8   5     2115.89     2158.49     54.57 o 
   4  -8   5       34.63       37.12      4.18 o 
   5  -8   5     2020.03     2022.35     60.67 o 
   6  -8   5      702.61      686.70     19.82 o 
   7  -8   5     1141.37     1131.15     33.63 o 
   8  -8   5      122.47      109.19      7.15 o 
   9  -8   5      942.14      952.89     27.53 o 
  10  -8   5       60.26       81.80      8.00 o 
  11  -8   5      232.98      229.17     12.62 o 
  -6  -7   5      215.93      182.72     14.34 o 
  -5  -7   5       66.49       88.55     10.43 o 
  -4  -7   5       12.50       17.86      5.15 o 
  -3  -7   5     1415.71     1454.36     76.43 o 
  -2  -7   5      100.47      111.46      5.83 o 
  -1  -7   5     1080.76     1062.02     23.62 o 
   0  -7   5       15.41       16.39      2.74 o 
   1  -7   5     6720.34     7093.06    142.86 o 
   2  -7   5       87.25       65.76      4.60 o 
   3  -7   5     6587.52     6766.85    136.16 o 
   4  -7   5      202.96      197.19      5.93 o 
   5  -7   5     2565.72     2606.86     53.70 o 
   6  -7   5      154.29      147.76      7.28 o 
   7  -7   5      869.27      863.70     24.17 o 
   8  -7   5      116.08      113.07      7.00 o 
   9  -7   5      377.57      359.66     19.34 o 
  10  -7   5        6.92        4.40      6.05 o 
  11  -7   5       41.54       44.42      8.01 o 
  -7  -6   5       23.33       27.38      8.99 o 
  -6  -6   5      956.32      952.91     40.35 o 
  -5  -6   5      517.27      519.35     16.61 o 
  -4  -6   5      297.80      279.31     10.77 o 
  -3  -6   5      964.85     1093.95     73.02 o 
  -2  -6   5      480.52      514.86     15.87 o 
  -1  -6   5      280.89      243.21     15.90 o 
   0  -6   5       75.34       79.45      3.84 o 
   1  -6   5     3885.26     4272.64     86.44 o 
   2  -6   5      592.99      612.24     13.65 o 
   3  -6   5     2628.29     2573.92    131.27 o 
   4  -6   5      536.61      556.87     12.72 o 
   5  -6   5     1873.08     1878.14     39.17 o 
   6  -6   5     1467.68     1507.05     32.09 o 
   7  -6   5      924.96      956.05     21.61 o 
   8  -6   5      315.96      315.85      9.70 o 
   9  -6   5      189.89      187.99      8.02 o 
  10  -6   5     1503.99     1521.25     34.28 o 
  11  -6   5        0.65        8.73      6.54 o 
  -8  -5   5      401.69      365.67     21.96 o 
  -7  -5   5       77.78       84.96      8.67 o 
  -6  -5   5      566.11      552.20     14.89 o 
  -5  -5   5      929.74      913.74     21.35 o 
  -4  -5   5       66.35       64.50      5.00 o 
  -3  -5   5      849.60      839.33     43.69 o 
  -2  -5   5       83.65       83.69      5.12 o 
  -1  -5   5      101.62      105.80      5.42 o 
   0  -5   5      393.78      411.71     13.38 o 
   1  -5   5      663.77      621.27     13.62 o 
   2  -5   5     4973.61     5506.25    110.78 o 
   3  -5   5      993.56     1055.60     25.01 o 
   4  -5   5     3368.82     3461.24     70.35 o 
   5  -5   5      531.55      520.76     12.31 o 
   6  -5   5     1670.85     1742.76     36.79 o 
   7  -5   5      525.63      520.07     13.11 o 
   8  -5   5      911.03      916.37     21.26 o 
   9  -5   5      612.54      572.94     15.16 o 
  10  -5   5      134.26      142.75      7.38 o 
  11  -5   5       41.02       37.78      7.05 o 
  -8  -4   5      853.61      951.71     29.00 o 
  -7  -4   5       54.17       50.19     14.38 o 
  -6  -4   5      319.16      339.51     11.90 o 
  -5  -4   5      342.23      326.11     15.21 o 
  -4  -4   5      189.35      202.08      8.06 o 
  -3  -4   5       65.64       73.09      4.38 o 
  -2  -4   5       45.18       44.69      3.45 o 
  -1  -4   5       91.11       96.42      8.19 o 
   0  -4   5      191.62      178.36      5.10 o 
   1  -4   5     2371.84     2652.52     53.84 o 
   2  -4   5      205.47      159.96      5.99 o 
   3  -4   5      190.71      186.14      5.15 o 
   4  -4   5     2907.90     2778.55     56.69 o 
   5  -4   5      200.95      221.82      6.55 o 
   6  -4   5     3308.16     3397.20     80.94 o 
   7  -4   5      274.90      272.23      8.46 o 
   8  -4   5     1829.01     1820.68     39.28 o 
   9  -4   5       72.95       76.91      5.36 o 
  10  -4   5     3719.54     3754.18     78.89 o 
  11  -4   5       35.52       50.49      7.61 o 
  -9  -3   5      476.56      532.52     31.14 o 
  -8  -3   5      561.23      553.51     15.16 o 
  -7  -3   5       88.36       92.02      5.43 o 
  -6  -3   5       10.33       11.00      3.17 o 
  -5  -3   5       31.70       33.92      3.25 o 
  -4  -3   5      433.98      465.74     14.09 o 
  -3  -3   5      390.96      437.10     14.45 o 
  -2  -3   5     1445.44     1495.49     55.06 o 
  -1  -3   5     1974.18     2280.47     57.03 o 
   0  -3   5      946.76      980.89     24.96 o 
   1  -3   5      230.31      212.12      5.20 o 
   2  -3   5     8704.75     9352.84    222.45 o 
   3  -3   5     3115.13     3625.65     73.33 o 
   4  -3   5     2922.49     2947.31     60.11 o 
   5  -3   5       61.98       86.22      4.28 o 
   6  -3   5     3788.08     3811.90    162.65 o 
   7  -3   5       12.51       11.43      3.06 o 
   8  -3   5     2868.81     2938.12     61.66 o 
   9  -3   5        3.44        3.48      3.98 o 
  10  -3   5     1624.22     1673.96     46.33 o 
  11  -3   5        3.09        2.34      7.59 o 
 -10  -2   5       93.86       99.12      8.91 o 
  -9  -2   5      434.72      420.19     12.83 o 
  -8  -2   5      508.13      509.34     13.93 o 
  -7  -2   5      603.38      610.48     15.37 o 
  -6  -2   5       50.08       35.35      4.21 o 
  -5  -2   5      509.95      487.62     14.91 o 
  -4  -2   5        8.92       19.01      4.77 o 
  -3  -2   5     1586.79     1632.87     34.08 o 
  -2  -2   5     1509.77     1514.73     31.39 o 
  -1  -2   5      291.63      320.33      7.36 o 
   0  -2   5     6357.17     7178.26    255.44 o 
   1  -2   5      803.28      943.29     19.52 o 
   2  -2   5     2268.58     2170.11     78.22 o 
   3  -2   5     3651.36     4027.01    100.33 o 
   4  -2   5     2807.26     2745.03     56.13 o 
   5  -2   5        0.71       10.60      7.98 o 
   6  -2   5     3151.63     3123.53     64.50 o 
   7  -2   5      344.03      342.96      9.90 o 
   8  -2   5     2249.18     2297.95     49.15 o 
   9  -2   5      227.33      223.84     11.95 o 
  10  -2   5     1324.05     1358.95     39.03 o 
 -10  -1   5      346.62      351.73     11.94 o 
  -9  -1   5     1798.71     1847.12     40.73 o 
  -8  -1   5      108.98       97.78      5.45 o 
  -7  -1   5     1019.56     1001.98     22.91 o 
  -6  -1   5      313.90      314.41      8.92 o 
  -5  -1   5     4979.40     4924.29    100.02 o 
  -4  -1   5     1516.48     1558.94     39.68 o 
  -3  -1   5     6678.54     7096.18    142.67 o 
  -2  -1   5     1792.09     1850.57     37.88 o 
  -1  -1   5      247.22      221.90      9.83 o 
   0  -1   5    10873.21    10975.27    383.17 o 
   1  -1   5    10176.27    10554.38    211.00 o 
   2  -1   5     7121.42     7379.73    147.80 o 
   3  -1   5     1831.50     1913.86     39.34 o 
   4  -1   5     1978.12     1998.42     41.35 o 
   5  -1   5       10.20       15.20      2.51 o 
   6  -1   5     4257.54     4321.79     88.51 o 
   7  -1   5        3.06        7.24      3.42 o 
   8  -1   5      660.76      626.40     20.13 o 
   9  -1   5        4.30        7.58      5.48 o 
  10  -1   5      970.74     1044.28     31.75 o 
 -10   0   5       80.30       70.43      8.52 o 
  -9   0   5     1095.55     1081.51     25.20 o 
  -8   0   5        0.04       -2.81      3.03 o 
  -7   0   5     2275.73     2415.45     50.75 o 
  -6   0   5      517.13      505.61     12.47 o 
  -5   0   5     5603.95     5754.32    116.40 o 
  -4   0   5        8.76       10.63      2.03 o 
  -3   0   5     6991.58     7035.20    141.08 o 
  -2   0   5     1278.83     1384.64     28.39 o 
  -1   0   5     3048.00     3100.02     62.44 o 
   0   0   5    21464.57    21392.10    490.63 o 
   1   0   5       10.61       13.32      1.23 o 
   2   0   5     2128.13     1998.56     53.79 o 
   3   0   5       33.36       31.78      2.26 o 
   4   0   5     3564.24     3535.31     72.20 o 
   5   0   5      972.87      953.62     21.35 o 
   6   0   5     1810.06     1782.14     38.25 o 
   7   0   5       16.90       21.10      4.87 o 
   8   0   5      511.21      507.70     30.82 o 
   9   0   5       87.16       93.50      8.23 o 
  10   0   5      205.47      205.98     12.13 o 
 -11   1   5     1743.59     1855.59     50.77 o 
 -10   1   5        2.35       -2.75      4.05 o 
  -9   1   5     1982.04     1995.56     43.18 o 
  -8   1   5      103.88      103.61      5.33 o 
  -7   1   5     1169.09     1186.46     26.12 o 
  -6   1   5       67.96       54.27      3.27 o 
  -5   1   5     1898.30     1785.07     37.33 o 
  -4   1   5      412.16      420.22      9.83 o 
  -3   1   5     4888.13     4904.00     98.65 o 
  -2   1   5     3709.79     3996.81     80.34 o 
  -1   1   5     3205.17     3174.93     63.93 o 
   0   1   5      962.93      961.37     20.05 o 
   1   1   5    12203.76    13057.66    322.15 o 
   2   1   5     4187.24     4384.06     88.66 o 
   3   1   5      843.92      924.76     20.20 o 
   4   1   5     2764.74     2922.10     60.28 o 
   5   1   5        1.90        7.87      2.95 o 
   6   1   5     1824.97     1827.46     48.80 o 
   7   1   5      572.13      558.58     18.53 o 
   8   1   5      228.03      232.63     25.34 o 
   9   1   5      373.38      365.04     15.27 o 
 -11   2   5     1118.64     1168.01     28.18 o 
 -10   2   5        2.15       -0.29      3.83 o 
  -9   2   5     2122.24     2117.01     45.28 o 
  -8   2   5        4.84       -0.07      2.73 o 
  -7   2   5     3140.90     3163.15     65.18 o 
  -6   2   5       22.16       19.20      2.77 o 
  -5   2   5     8843.94     9399.23    188.73 o 
  -4   2   5       34.34       40.01      2.26 o 
  -3   2   5     9355.49     9763.39    195.37 o 
  -2   2   5        1.59        9.02      4.82 o 
  -1   2   5       22.49       16.56      1.53 o 
   0   2   5        3.64       12.54      5.87 o 
   1   2   5      497.36      477.63     14.14 o 
   2   2   5      317.92      373.98     12.17 o 
   3   2   5      861.46      815.63     18.28 o 
   4   2   5      415.56      406.68     10.69 o 
   5   2   5     1736.15     1758.39     63.78 o 
   6   2   5        3.25        7.75      4.50 o 
   7   2   5      542.71      535.75     18.43 o 
   8   2   5      547.50      567.73     20.06 o 
   9   2   5      565.76      594.43     21.54 o 
 -11   3   5     1695.83     1780.61     39.99 o 
 -10   3   5        0.34        3.00      4.89 o 
  -9   3   5     1296.60     1284.80     34.80 o 
  -8   3   5       24.52       22.14      3.70 o 
  -7   3   5     2492.15     2517.04     63.37 o 
  -6   3   5        3.44        2.57      2.18 o 
  -5   3   5     2297.35     2251.39     46.25 o 
  -4   3   5      136.80      147.66      5.25 o 
  -3   3   5       13.55       18.95      2.95 o 
  -2   3   5        3.73        2.90      1.25 o 
  -1   3   5      128.53      126.88      3.63 o 
   0   3   5     2459.82     2758.41     68.15 o 
   1   3   5     4975.02     5720.07    115.60 o 
   2   3   5     1395.41     1326.51     32.30 o 
   3   3   5     2218.11     2178.89     92.20 o 
   4   3   5      126.86      153.87     11.87 o 
   5   3   5        6.89       11.78      4.99 o 
   6   3   5       66.71       83.45     17.23 o 
   7   3   5      579.22      582.04     24.85 o 
   8   3   5      135.96      139.84     10.19 o 
 -11   4   5      670.24      676.37     18.07 o 
 -10   4   5       76.08       75.99      5.70 o 
  -9   4   5      956.28      888.92     20.81 o 
  -8   4   5      343.91      313.45     12.78 o 
  -7   4   5     5034.48     4991.66    101.46 o 
  -6   4   5      788.08      739.87     20.01 o 
  -5   4   5     2559.11     2584.65     52.82 o 
  -4   4   5     1413.46     1368.12     28.30 o 
  -3   4   5     1661.37     1745.07     35.62 o 
  -2   4   5     1011.45     1067.06     22.14 o 
  -1   4   5      237.54      240.82      7.91 o 
   0   4   5     5227.83     5748.39    115.90 o 
   1   4   5        8.30       10.88      4.32 o 
   2   4   5     1127.27     1116.20     61.02 o 
   3   4   5      742.07      699.95     22.78 o 
   4   4   5       42.99       40.21      9.29 o 
   5   4   5      405.09      419.39     15.74 o 
   6   4   5      556.12      558.45     19.60 o 
   7   4   5      407.37      429.23     17.21 o 
   8   4   5        0.54        5.27      7.00 o 
 -12   5   5      113.02      128.00     17.12 o 
 -11   5   5      265.97      249.35      9.99 o 
 -10   5   5      445.95      432.16     12.42 o 
  -9   5   5      223.10      222.25      8.02 o 
  -8   5   5      748.41      727.18     20.72 o 
  -7   5   5     1294.38     1254.40     27.00 o 
  -6   5   5     1913.31     1874.88     38.97 o 
  -5   5   5      784.10      871.16     18.71 o 
  -4   5   5      717.08      675.72     17.28 o 
  -3   5   5      241.78      250.82      6.18 o 
  -2   5   5     2079.63     2087.26     42.61 o 
  -1   5   5     1556.66     1658.47     34.34 o 
   0   5   5     2586.86     2726.90     56.03 o 
   1   5   5      175.21      145.31      6.07 o 
   2   5   5     1248.60     1277.08     37.00 o 
   3   5   5     1862.64     1822.58    128.35 o 
   4   5   5      479.24      464.56     62.49 o 
   5   5   5      219.81      194.84     10.89 o 
   6   5   5      344.49      326.20     14.45 o 
   7   5   5      734.59      759.20     25.49 o 
 -12   6   5      137.89      141.00     17.35 o 
 -11   6   5       72.77       81.03      7.48 o 
 -10   6   5      333.94      280.87     30.92 o 
  -9   6   5      238.40      228.29      7.87 o 
  -8   6   5      387.71      373.82     10.27 o 
  -7   6   5      510.53      490.66     11.98 o 
  -6   6   5     5450.96     5410.72    109.33 o 
  -5   6   5      131.35      130.69      6.44 o 
  -4   6   5     3680.52     3596.46     84.91 o 
  -3   6   5      215.25      198.41      5.81 o 
  -2   6   5     4423.53     4629.32     93.48 o 
  -1   6   5       34.79       46.60      2.78 o 
   0   6   5     2626.53     2615.45     54.13 o 
   1   6   5      349.60      359.41      9.72 o 
   2   6   5       59.16       67.98      6.68 o 
   3   6   5      290.05      259.06     12.72 o 
   4   6   5      386.39      354.85     45.01 o 
   5   6   5      144.13      138.72     24.94 o 
   6   6   5      180.72      173.27     11.31 o 
 -11   7   5      246.63      227.58     11.58 o 
 -10   7   5      597.76      585.27     21.51 o 
  -9   7   5       34.84       33.11      4.73 o 
  -8   7   5     1553.38     1562.47     40.90 o 
  -7   7   5       23.29       16.99      3.81 o 
  -6   7   5     4377.50     4370.70    107.81 o 
  -5   7   5      104.71       97.60      5.42 o 
  -4   7   5     4492.07     4322.00    106.30 o 
  -3   7   5      536.38      521.77     14.91 o 
  -2   7   5     5290.85     5518.34    135.33 o 
  -1   7   5      124.45      129.74      5.29 o 
   0   7   5     2765.50     2705.44     56.26 o 
   1   7   5     1318.30     1350.26     37.83 o 
   2   7   5      723.73      576.85     78.01 o 
   3   7   5       79.24       69.61      8.12 o 
   4   7   5      180.02      160.66     27.26 o 
   5   7   5      247.96      231.02     13.48 o 
 -11   8   5        0.52        3.43      5.95 o 
 -10   8   5     1179.61     1187.45     32.99 o 
  -9   8   5        1.28       -0.20      4.43 o 
  -8   8   5     1040.08     1030.68     30.30 o 
  -7   8   5        3.71        1.04      3.98 o 
  -6   8   5     3204.82     3191.56     79.49 o 
  -5   8   5        6.30        4.27      3.16 o 
  -4   8   5     2325.72     2387.12     59.92 o 
  -3   8   5       67.06       63.27      4.88 o 
  -2   8   5     2819.99     2830.01     70.99 o 
  -1   8   5       67.18       63.71      4.88 o 
   0   8   5     1179.39     1219.30     50.18 o 
   1   8   5       86.73       74.28     12.67 o 
   2   8   5      633.41      677.80     35.40 o 
   3   8   5      105.59       87.45     17.38 o 
   4   8   5      545.77      522.89     36.50 o 
 -11   9   5       12.51       18.97      6.28 o 
 -10   9   5     1230.62     1233.51     34.24 o 
  -9   9   5       26.91       17.83      5.06 o 
  -8   9   5     1840.67     1739.73     45.43 o 
  -7   9   5        2.31        2.69      6.08 o 
  -6   9   5     3366.27     3477.98     86.73 o 
  -5   9   5      297.88      302.42     10.71 o 
  -4   9   5     2187.61     2220.26     56.31 o 
  -3   9   5       15.92       18.49      4.08 o 
  -2   9   5     2151.74     2181.56     55.95 o 
  -1   9   5        3.59       12.20      8.09 o 
   0   9   5     1963.96     2084.07     81.40 o 
   1   9   5      100.04       78.62     14.21 o 
   2   9   5      856.28      936.40     44.99 o 
   3   9   5       26.84       20.69     16.31 o 
 -10  10   5      800.51      796.34     24.19 o 
  -9  10   5        2.08        1.66      5.00 o 
  -8  10   5     2036.38     1984.45     51.53 o 
  -7  10   5       31.35       31.23      5.25 o 
  -6  10   5     1577.24     1573.99     41.20 o 
  -5  10   5       28.53       35.19      5.11 o 
  -4  10   5     1551.35     1559.83     56.14 o 
  -3  10   5       99.52       94.60      6.46 o 
  -2  10   5     1193.48     1110.19     46.37 o 
  -1  10   5        2.68       -9.06     10.13 o 
   0  10   5      114.78      131.41     16.45 o 
   1  10   5      265.85      245.16     21.49 o 
   2  10   5      128.09      147.45     19.92 o 
 -10  11   5      587.10      581.87     19.94 o 
  -9  11   5       19.15       24.17      6.50 o 
  -8  11   5     1143.05     1095.22     30.62 o 
  -7  11   5      109.11      104.78      7.23 o 
  -6  11   5     1133.67     1157.69     31.78 o 
  -5  11   5      301.18      273.03     17.67 o 
  -4  11   5      847.94      821.11     23.90 o 
  -3  11   5      388.41      388.54     23.17 o 
  -2  11   5      300.17      295.68     21.66 o 
  -1  11   5      588.48      594.63     31.49 o 
   0  11   5      137.35      163.26     17.78 o 
   1  11   5       58.61       56.29     16.45 o 
  -8  12   5      474.03      461.88     16.39 o 
  -7  12   5       28.84       36.29      6.42 o 
  -6  12   5      474.78      454.74     15.70 o 
  -5  12   5       93.75      109.75      9.23 o 
  -4  12   5      401.41      401.14     23.80 o 
  -3  12   5      446.07      448.04     26.58 o 
  -2  12   5      353.41      372.09     26.21 o 
  -1  12   5      175.37      208.56     22.10 o 
   3 -13   6       60.93       48.10     10.03 o 
   4 -13   6      813.87      812.51     35.00 o 
   5 -13   6       50.83       55.66     11.30 o 
   6 -13   6     1043.94     1134.96     47.50 o 
   0 -12   6       20.88       27.01      8.56 o 
   1 -12   6      429.07      398.84     20.29 o 
   2 -12   6      244.25      232.63     15.44 o 
   3 -12   6      100.14      100.15     10.96 o 
   4 -12   6      229.79      250.71     16.11 o 
   5 -12   6       46.97       59.89      7.70 o 
   6 -12   6      602.93      612.76     20.08 o 
   7 -12   6      111.71      131.76      9.35 o 
   8 -12   6      592.65      658.47     22.06 o 
  -2 -11   6       96.53      104.46     11.03 o 
  -1 -11   6      944.11      980.66     39.35 o 
   0 -11   6      145.13      138.23     10.96 o 
   1 -11   6      462.76      468.20     22.23 o 
   2 -11   6        6.33       -0.43      6.55 o 
   3 -11   6      240.32      203.71     14.71 o 
   4 -11   6        7.74       12.54      5.44 o 
   5 -11   6       17.68       19.69      5.36 o 
   6 -11   6        4.07        5.39      5.16 o 
   7 -11   6       65.65       69.12      7.28 o 
   8 -11   6      268.48      328.46     15.61 o 
   9 -11   6      364.47      404.14     16.27 o 
  -3 -10   6      919.32      906.88     37.11 o 
  -2 -10   6        7.01        7.25      7.39 o 
  -1 -10   6      492.66      461.88     21.29 o 
   0 -10   6       23.33       21.76      7.05 o 
   1 -10   6       90.77       97.64      9.19 o 
   2 -10   6      151.83      157.84      8.70 o 
   3 -10   6        0.46        5.01      2.82 o 
   4 -10   6       53.81       52.90      8.09 o 
   5 -10   6       11.33       15.31      6.30 o 
   6 -10   6        2.90        0.24      4.43 o 
   7 -10   6      863.88      859.80     25.01 o 
   8 -10   6       31.29       30.41      6.00 o 
   9 -10   6      873.91      946.05     33.24 o 
  10 -10   6        1.20       -4.91      7.20 o 
  -4  -9   6       13.74       18.39      8.46 o 
  -3  -9   6     1274.07     1421.92     54.52 o 
  -2  -9   6       58.78       51.65      8.26 o 
  -1  -9   6       48.09       42.79      7.22 o 
   0  -9   6        3.38        3.66      4.64 o 
   1  -9   6        7.51       20.21      4.99 o 
   2  -9   6      115.90      114.68      6.82 o 
   3  -9   6        6.55        2.97      5.23 o 
   4  -9   6      230.15      254.03      9.82 o 
   5  -9   6       78.16       90.04      5.84 o 
   6  -9   6      436.61      431.30     14.18 o 
   7  -9   6      667.44      697.98     20.92 o 
   8  -9   6      100.13      109.59      7.62 o 
   9  -9   6      726.36      720.21     22.26 o 
  10  -9   6       56.05       50.61      7.92 o 
  -5  -8   6      400.82      357.69     20.06 o 
  -4  -8   6      561.31      551.62     17.76 o 
  -3  -8   6      355.60      338.16     12.42 o 
  -2  -8   6     1944.76     1930.79     50.15 o 
  -1  -8   6      123.03      127.07      8.77 o 
   0  -8   6     1200.98     1123.29     30.78 o 
   1  -8   6      531.90      522.28     16.30 o 
   2  -8   6      805.48      845.75     23.34 o 
   3  -8   6        3.62        4.45      4.61 o 
   4  -8   6      334.68      344.03     37.62 o 
   5  -8   6     1191.24     1214.50     39.71 o 
   6  -8   6      233.09      219.78     13.52 o 
   7  -8   6     1688.37     1712.48     44.76 o 
   8  -8   6       67.32       77.38      6.33 o 
   9  -8   6     1260.79     1336.08     36.78 o 
  10  -8   6      329.74      309.67     13.68 o 
  -6  -7   6      135.99      137.63     11.97 o 
  -5  -7   6      436.55      415.75     20.86 o 
  -4  -7   6      793.93      840.26     34.80 o 
  -3  -7   6      305.89      323.20     26.06 o 
  -2  -7   6     3369.56     3401.18     70.11 o 
  -1  -7   6     1299.78     1240.27     27.05 o 
   0  -7   6     3266.34     3345.80     68.65 o 
   1  -7   6      840.68      891.59     19.59 o 
   2  -7   6     1989.18     2061.97     60.61 o 
   3  -7   6      809.98      863.11     36.22 o 
   4  -7   6     1267.85     1287.46     27.45 o 
   5  -7   6     1217.37     1177.76     25.45 o 
   6  -7   6      226.57      236.09      7.55 o 
   7  -7   6      772.90      742.32     21.22 o 
   8  -7   6        8.02       13.44      4.80 o 
   9  -7   6      261.38      247.16     10.92 o 
  10  -7   6        2.17        8.33      6.23 o 
  11  -7   6      366.74      383.61     16.36 o 
  -7  -6   6        5.06       11.50      8.56 o 
  -6  -6   6     1041.79     1051.90     43.52 o 
  -5  -6   6      408.36      408.20     20.66 o 
  -4  -6   6     3805.83     3457.18    249.13 o 
  -3  -6   6      352.19      331.46     11.52 o 
  -2  -6   6     6484.56     6848.89    395.68 o 
  -1  -6   6       78.83       84.91      7.33 o 
   0  -6   6     4337.80     4585.52    107.69 o 
   1  -6   6      305.65      331.83      9.66 o 
   2  -6   6     2864.93     3011.55     61.37 o 
   3  -6   6       53.33       53.85      3.61 o 
   4  -6   6     3368.07     3417.60    156.10 o 
   5  -6   6     2548.71     2524.99     52.14 o 
   6  -6   6      170.08      178.91      6.49 o 
   7  -6   6     1064.89     1045.32     52.90 o 
   8  -6   6      375.10      385.52     11.04 o 
   9  -6   6     1160.20     1157.08     26.64 o 
  10  -6   6      157.65      171.31      8.26 o 
  11  -6   6      296.36      292.06     18.89 o 
  -8  -5   6      483.63      543.45     21.15 o 
  -7  -5   6      100.41       92.58      9.08 o 
  -6  -5   6     1364.10     1334.12     37.92 o 
  -5  -5   6      189.33      166.66      6.86 o 
  -4  -5   6     4346.97     4348.81     89.92 o 
  -3  -5   6       16.77       12.91      3.20 o 
  -2  -5   6     2295.44     2317.54     67.38 o 
  -1  -5   6      107.87      132.67      5.98 o 
   0  -5   6     5309.64     5818.07    117.35 o 
   1  -5   6        8.40       13.84      1.91 o 
   2  -5   6     8341.04     8992.27    180.14 o 
   3  -5   6      368.68      394.06     11.81 o 
   4  -5   6     1227.76     1305.34     27.59 o 
   5  -5   6      851.08      825.21     18.35 o 
   6  -5   6     1094.74     1084.63     26.54 o 
   7  -5   6      406.50      378.28     10.40 o 
   8  -5   6      171.34      160.70      7.04 o 
   9  -5   6      386.19      384.05     11.75 o 
  10  -5   6      155.22      163.72      8.22 o 
  11  -5   6      154.70      162.47     10.65 o 
  -9  -4   6        8.45       17.65     16.41 o 
  -8  -4   6      987.96      867.11    173.95 o 
  -7  -4   6        2.43        2.10      4.10 o 
  -6  -4   6     3069.21     3134.59     80.05 o 
  -5  -4   6       71.62       76.42      4.63 o 
  -4  -4   6     5049.32     5104.78    104.06 o 
  -3  -4   6      487.13      485.78     15.79 o 
  -2  -4   6     3488.70     3506.23     87.60 o 
  -1  -4   6      983.70     1038.75     26.94 o 
   0  -4   6     4673.69     4794.48     96.69 o 
   1  -4   6     1766.40     2003.30     41.00 o 
   2  -4   6     3750.77     3871.45     93.01 o 
   3  -4   6      108.52      119.60      7.66 o 
   4  -4   6     1215.29     1247.89     26.40 o 
   5  -4   6      356.38      350.07      9.01 o 
   6  -4   6      911.57      932.49     20.92 o 
   7  -4   6        5.44        5.89      3.11 o 
   8  -4   6       39.87       42.50      4.36 o 
   9  -4   6        0.75        7.89      3.91 o 
  10  -4   6       76.01       83.66      7.63 o 
  11  -4   6       36.24       46.77     10.43 o 
  -9  -3   6        1.07        9.13      8.15 o 
  -8  -3   6      879.63      885.97     21.94 o 
  -7  -3   6        5.06        6.23      3.90 o 
  -6  -3   6     4024.15     4058.63     83.88 o 
  -5  -3   6        0.28       -3.04      3.67 o 
  -4  -3   6     6397.24     6126.69    346.57 o 
  -3  -3   6      592.08      632.54     14.52 o 
  -2  -3   6     2617.96     2462.26     67.04 o 
  -1  -3   6      894.10      930.12     40.36 o 
   0  -3   6     3369.44     3623.44     89.75 o 
   1  -3   6     2198.35     2553.38     51.78 o 
   2  -3   6      490.59      474.36     10.57 o 
   3  -3   6      151.40      135.12      5.19 o 
   4  -3   6      241.75      233.46     11.40 o 
   5  -3   6      148.15      150.30      6.81 o 
   6  -3   6      127.66      135.24      6.96 o 
   7  -3   6     1072.97     1049.74     29.48 o 
   8  -3   6        4.04        9.83      3.83 o 
   9  -3   6       99.29       95.53     17.48 o 
  10  -3   6      141.89      144.37     12.00 o 
 -10  -2   6      197.68      240.12     22.60 o 
  -9  -2   6        3.42        6.35      4.76 o 
  -8  -2   6      851.74      883.79     21.63 o 
  -7  -2   6       85.63       70.63      5.50 o 
  -6  -2   6     3091.20     3100.37     64.52 o 
  -5  -2   6       80.13       69.15      5.70 o 
  -4  -2   6     4895.53     4924.03     99.95 o 
  -3  -2   6       55.57       54.65      5.77 o 
  -2  -2   6     5171.18     5080.44    102.45 o 
  -1  -2   6     1225.53     1257.90     32.45 o 
   0  -2   6     1661.83     1672.76     45.57 o 
   1  -2   6      283.39      327.89      7.49 o 
   2  -2   6     3154.25     3450.89    123.65 o 
   3  -2   6       22.97       38.07      2.22 o 
   4  -2   6        9.50        9.42      1.95 o 
   5  -2   6     1174.03     1178.76     25.42 o 
   6  -2   6       55.96       58.53      4.01 o 
   7  -2   6      903.21      875.60     20.60 o 
   8  -2   6      204.93      187.71     19.14 o 
   9  -2   6      581.02      571.42     19.31 o 
  10  -2   6      215.85      239.12     12.65 o 
 -10  -1   6      188.88      200.26      9.46 o 
  -9  -1   6       14.33       17.44      4.73 o 
  -8  -1   6      152.09      156.26      8.36 o 
  -7  -1   6       39.26       50.41      5.08 o 
  -6  -1   6      643.66      562.70     14.01 o 
  -5  -1   6     1403.79     1393.42     40.68 o 
  -4  -1   6     4407.03     4550.90     92.36 o 
  -3  -1   6     3372.89     3572.12     72.49 o 
  -2  -1   6     2242.03     2199.99     44.85 o 
  -1  -1   6     4512.19     4558.78    113.09 o 
   0  -1   6     5263.19     5492.21    170.69 o 
   1  -1   6      377.88      341.76      9.63 o 
   2  -1   6     2279.35     2610.58     53.01 o 
   3  -1   6     1689.21     1625.42     33.68 o 
   4  -1   6      255.73      269.61      7.30 o 
   5  -1   6     3209.85     3204.13    125.63 o 
   6  -1   6      300.05      286.80      8.88 o 
   7  -1   6     1665.11     1650.01     48.87 o 
   8  -1   6       56.83       62.53      6.26 o 
   9  -1   6      420.40      432.53     16.55 o 
  10  -1   6      299.01      299.50     14.35 o 
 -10   0   6      142.03      145.19      7.85 o 
  -9   0   6      117.97      122.39      6.90 o 
  -8   0   6      189.65      185.99      8.74 o 
  -7   0   6      305.93      277.27     10.17 o 
  -6   0   6     2783.70     2766.12     57.43 o 
  -5   0   6      341.21      299.60      8.22 o 
  -4   0   6      682.04      627.20     14.06 o 
  -3   0   6     6784.91     6936.39    139.27 o 
  -2   0   6       13.57       20.37      1.32 o 
  -1   0   6     6335.20     6482.24    143.74 o 
   0   0   6     2418.57     2571.95     64.07 o 
   1   0   6     1981.29     1899.99     76.90 o 
   2   0   6      177.89      185.95      5.16 o 
   3   0   6     7555.45     7889.86    158.60 o 
   4   0   6       28.32       29.81      2.70 o 
   5   0   6     4157.11     4208.84     86.16 o 
   6   0   6      593.35      600.36     15.15 o 
   7   0   6      487.30      497.64     16.94 o 
   8   0   6       15.00       14.52      5.25 o 
   9   0   6      571.78      595.77     20.89 o 
  10   0   6       76.41      100.65     12.90 o 
 -11   1   6        0.08        9.01      6.16 o 
 -10   1   6       10.85       12.21      4.82 o 
  -9   1   6      120.47      109.46      7.07 o 
  -8   1   6      254.86      226.48      8.10 o 
  -7   1   6      180.42      163.27     11.88 o 
  -6   1   6       68.06       43.59      3.31 o 
  -5   1   6     2602.24     2589.49     53.33 o 
  -4   1   6        6.41       16.41      2.13 o 
  -3   1   6     5911.81     6048.62    121.47 o 
  -2   1   6      709.12      846.82     17.70 o 
  -1   1   6     6483.27     6531.53    130.89 o 
   0   1   6     1832.03     1909.66     39.09 o 
   1   1   6    12364.00    12487.70    308.37 o 
   2   1   6      846.39      929.76     25.13 o 
   3   1   6    13963.16    15248.12    305.56 o 
   4   1   6        1.74        9.16      2.74 o 
   5   1   6     4273.73     4550.53    115.36 o 
   6   1   6        4.71        5.82      5.72 o 
   7   1   6      844.25      841.53     25.77 o 
   8   1   6        1.46        2.90      5.67 o 
   9   1   6      702.86      692.79     36.85 o 
 -11   2   6      314.55      327.70     11.85 o 
 -10   2   6        6.80        7.45      4.35 o 
  -9   2   6      242.58      236.33      9.04 o 
  -8   2   6      196.27      170.01      8.37 o 
  -7   2   6     2001.64     1990.43     42.04 o 
  -6   2   6       17.85       12.00      2.51 o 
  -5   2   6     4501.42     4511.47     91.39 o 
  -4   2   6     1472.20     1719.61     35.46 o 
  -3   2   6     6976.08     7240.21    145.16 o 
  -2   2   6      870.55      917.43     19.12 o 
  -1   2   6     5932.21     5941.59    119.33 o 
   0   2   6       59.59       60.72      2.49 o 
   1   2   6     6923.71     7033.50    174.89 o 
   2   2   6        0.10       -0.41      2.47 o 
   3   2   6     7276.29     7047.57    142.45 o 
   4   2   6       62.26       73.47      5.92 o 
   5   2   6     4260.09     4572.69    116.41 o 
   6   2   6        3.66       -0.42      4.47 o 
   7   2   6      769.36      786.39     29.23 o 
   8   2   6       15.28       15.16      5.86 o 
   9   2   6      629.01      654.44     23.31 o 
 -11   3   6      182.76      181.55      8.91 o 
 -10   3   6      449.07      452.83     13.22 o 
  -9   3   6      137.29      126.30      6.35 o 
  -8   3   6        4.55       10.06      3.37 o 
  -7   3   6      542.78      519.99     12.79 o 
  -6   3   6       29.26       21.06      2.64 o 
  -5   3   6     2949.62     2715.81     55.51 o 
  -4   3   6      546.12      648.05     17.20 o 
  -3   3   6     4084.41     4082.19     82.21 o 
  -2   3   6      250.87      259.06      6.20 o 
  -1   3   6     1296.48     1171.37     29.54 o 
   0   3   6      226.02      239.05      6.04 o 
   1   3   6     8365.69     8817.37    218.95 o 
   2   3   6     2187.42     2362.72     61.45 o 
   3   3   6     5450.79     5330.97    229.04 o 
   4   3   6      218.39      192.41     13.71 o 
   5   3   6     1987.48     2085.41     55.92 o 
   6   3   6      363.88      385.31     15.30 o 
   7   3   6      776.53      836.10     26.59 o 
   8   3   6        0.65       -2.88      6.55 o 
 -11   4   6       72.58       83.99      6.40 o 
 -10   4   6      552.23      533.78     14.60 o 
  -9   4   6       63.62       61.42      4.86 o 
  -8   4   6      361.31      335.10      9.60 o 
  -7   4   6     8095.71     8168.15    164.68 o 
  -6   4   6     2411.01     2450.20     61.28 o 
  -5   4   6     7576.89     7761.66    155.91 o 
  -4   4   6     2310.41     2506.78     51.03 o 
  -3   4   6     4893.88     5166.09    103.84 o 
  -2   4   6      104.77      127.21      3.81 o 
  -1   4   6     2117.33     1985.73     46.09 o 
   0   4   6       12.03        8.16      1.47 o 
   1   4   6     2387.25     2419.05     50.07 o 
   2   4   6       96.61      101.47      6.17 o 
   3   4   6     1381.20     1350.35     54.64 o 
   4   4   6      979.98      968.14     64.22 o 
   5   4   6      468.91      502.63     24.59 o 
   6   4   6      340.16      344.59     14.87 o 
   7   4   6      879.09      919.49     29.26 o 
 -11   5   6       11.39       10.27      4.74 o 
 -10   5   6      915.40      866.42     20.73 o 
  -9   5   6      130.58      130.47      6.28 o 
  -8   5   6      826.42      783.18     50.26 o 
  -7   5   6     2072.33     2010.12     42.01 o 
  -6   5   6      351.49      340.66      8.71 o 
  -5   5   6     2569.10     2409.83     93.57 o 
  -4   5   6       57.21       49.87      4.07 o 
  -3   5   6     1897.28     1859.82     38.09 o 
  -2   5   6     2853.11     3075.21     62.38 o 
  -1   5   6     4036.19     4032.85     81.72 o 
   0   5   6        3.31        5.92      1.93 o 
   1   5   6     3056.77     3250.39     81.28 o 
   2   5   6     1184.45     1165.37     33.54 o 
   3   5   6       34.75       37.91      6.00 o 
   4   5   6      216.52      196.98     19.74 o 
   5   5   6      184.31      172.73     10.76 o 
   6   5   6      622.09      649.53     22.63 o 
   7   5   6       55.14       62.01     11.67 o 
 -11   6   6        0.84        3.43      5.67 o 
 -10   6   6      756.41      734.36     22.13 o 
  -9   6   6       20.46       21.27      3.73 o 
  -8   6   6      818.46      740.42     19.98 o 
  -7   6   6     2485.04     2497.37     51.65 o 
  -6   6   6      683.59      628.51     17.47 o 
  -5   6   6       19.67       19.87      2.31 o 
  -4   6   6       14.62       15.03      2.82 o 
  -3   6   6      568.12      566.23     16.16 o 
  -2   6   6      362.23      362.42      8.92 o 
  -1   6   6     2382.11     2533.68     52.14 o 
   0   6   6      730.26      779.91     17.76 o 
   1   6   6     2038.78     2195.34     58.27 o 
   2   6   6      922.29      909.88     27.76 o 
   3   6   6      696.80      660.66     45.23 o 
   4   6   6     1241.29     1182.18    107.26 o 
   5   6   6      129.68       94.86     15.63 o 
   6   6   6      608.85      603.19     22.28 o 
 -11   7   6       18.26       11.20      8.71 o 
 -10   7   6      294.42      290.47     11.91 o 
  -9   7   6       30.69       30.08      5.02 o 
  -8   7   6      460.57      455.67     14.49 o 
  -7   7   6        0.57       10.04      3.97 o 
  -6   7   6       16.85       23.58      3.81 o 
  -5   7   6      141.41      122.63      6.20 o 
  -4   7   6      512.57      460.85     13.43 o 
  -3   7   6       59.37       53.91      4.19 o 
  -2   7   6     1027.79     1065.70     28.18 o 
  -1   7   6     1819.33     1843.07     38.74 o 
   0   7   6     1680.53     1719.97     46.33 o 
   1   7   6      493.81      475.38     16.99 o 
   2   7   6     2667.80     2717.57    104.26 o 
   3   7   6        1.80        6.84      6.47 o 
   4   7   6     1370.40     1388.42    104.10 o 
   5   7   6        5.93       -8.02      9.39 o 
 -11   8   6      153.18      132.01      8.99 o 
 -10   8   6      248.21      264.66     11.65 o 
  -9   8   6       55.88       44.50      5.51 o 
  -8   8   6      104.75       81.23      5.96 o 
  -7   8   6      379.05      355.62     11.96 o 
  -6   8   6       17.64       23.40      4.21 o 
  -5   8   6      884.51      875.65     23.71 o 
  -4   8   6      100.76      105.13      5.98 o 
  -3   8   6       31.32       28.68      4.14 o 
  -2   8   6      445.69      425.46     27.85 o 
  -1   8   6        0.07       -2.43      3.50 o 
   0   8   6      945.85      931.92     40.62 o 
   1   8   6       25.02       22.43      9.43 o 
   2   8   6     1330.53     1359.30     59.14 o 
   3   8   6       44.72       28.01     15.18 o 
   4   8   6     1303.46     1394.37     64.92 o 
 -11   9   6       50.44       57.43      6.87 o 
 -10   9   6       73.32       76.74      7.37 o 
  -9   9   6      125.32      117.21      8.72 o 
  -8   9   6       37.09       38.92      5.22 o 
  -7   9   6     1051.80      997.11     27.37 o 
  -6   9   6        9.82       14.74      4.09 o 
  -5   9   6      556.32      504.45     15.32 o 
  -4   9   6     1341.37     1377.97     36.14 o 
  -3   9   6      218.54      204.84      8.84 o 
  -2   9   6      836.99      843.02     23.92 o 
  -1   9   6      242.50      240.08     18.22 o 
   0   9   6     1375.66     1432.61     59.37 o 
   1   9   6      166.23      149.29     16.78 o 
   2   9   6     1585.68     1677.21     70.80 o 
   3   9   6       66.06       65.75     18.65 o 
 -10  10   6       13.31       16.34      6.34 o 
  -9  10   6      294.51      298.95     12.09 o 
  -8  10   6        1.66        5.32      4.80 o 
  -7  10   6      907.54      935.86     26.24 o 
  -6  10   6      133.52      140.58      7.98 o 
  -5  10   6      281.04      272.77     10.56 o 
  -4  10   6      357.41      348.06     16.56 o 
  -3  10   6       25.30       19.87      4.97 o 
  -2  10   6      149.78      150.86     14.84 o 
  -1  10   6      137.01      151.46     16.48 o 
   0  10   6      375.06      373.40     25.24 o 
   1  10   6      442.09      436.48     28.35 o 
   2  10   6     1234.89     1194.37     55.99 o 
  -9  11   6      658.71      661.61     20.67 o 
  -8  11   6        3.31        6.77      5.26 o 
  -7  11   6     1268.18     1251.06     34.13 o 
  -6  11   6      136.25      138.04      8.26 o 
  -5  11   6      152.52      159.91      9.19 o 
  -4  11   6      259.56      266.64     13.34 o 
  -3  11   6       52.83       51.65     11.97 o 
  -2  11   6      298.52      282.10     20.46 o 
  -1  11   6      454.63      520.98     30.49 o 
   0  11   6      870.79      881.74     42.82 o 
  -8  12   6       58.14       59.96      7.41 o 
  -7  12   6     1416.92     1468.50     40.53 o 
  -6  12   6      509.27      509.40     17.21 o 
  -5  12   6      334.81      341.19     13.58 o 
  -4  12   6      209.09      190.61     16.08 o 
  -3  12   6      234.82      254.49     19.62 o 
  -2  12   6      519.32      507.24     30.72 o 
   3 -13   7      993.87     1008.27     41.92 o 
   4 -13   7       46.40       57.46     11.03 o 
   5 -13   7      681.84      659.85     32.02 o 
   6 -13   7       61.74       68.63     12.64 o 
   0 -12   7        3.40       12.27      8.19 o 
   1 -12   7      602.43      610.10     27.51 o 
   2 -12   7       23.69       22.06      8.22 o 
   3 -12   7      367.55      403.78     21.63 o 
   4 -12   7        0.73        8.83      8.86 o 
   5 -12   7     1172.33     1283.05     51.68 o 
   6 -12   7       54.88       58.53     11.87 o 
   7 -12   7      839.61      981.20     29.44 o 
   8 -12   7       76.27       88.32      9.35 o 
  -2 -11   7       21.81       21.33      8.66 o 
  -1 -11   7      630.26      638.82     28.48 o 
   0 -11   7       11.73       10.70      7.05 o 
   1 -11   7      803.68      839.89     34.46 o 
   2 -11   7       14.72       11.37      7.49 o 
   3 -11   7     1227.58     1267.74     49.74 o 
   4 -11   7        0.22        3.74      8.22 o 
   5 -11   7     2843.03     3124.83     79.51 o 
   6 -11   7      324.18      332.25     13.28 o 
   7 -11   7     1633.29     1762.01     47.33 o 
   8 -11   7       38.39       40.42      8.76 o 
   9 -11   7      669.12      734.89     24.06 o 
  -3 -10   7     1320.00     1417.67     54.62 o 
  -2 -10   7        7.46        9.33      7.82 o 
  -1 -10   7     1776.74     1812.66     67.02 o 
   0 -10   7        0.51       -0.64      6.69 o 
   1 -10   7      402.48      394.16     19.02 o 
   2 -10   7      181.27      169.18     12.87 o 
   3 -10   7     1283.00     1366.98     36.72 o 
   4 -10   7       70.92       74.81     10.16 o 
   5 -10   7     1874.78     1933.54     50.31 o 
   6 -10   7      180.46      194.92      9.65 o 
   7 -10   7      384.63      389.15     14.27 o 
   8 -10   7       10.89        4.34      6.13 o 
   9 -10   7      558.53      556.49     19.37 o 
  10 -10   7        9.98       21.96     12.20 o 
  -4  -9   7      258.35      277.26     18.05 o 
  -3  -9   7     2149.52     2307.57     84.44 o 
  -2  -9   7      107.04       97.48     10.06 o 
  -1  -9   7     1607.16     1561.01     57.93 o 
   0  -9   7       55.50       54.15      7.72 o 
   1  -9   7     1841.45     1928.56     70.77 o 
   2  -9   7        0.43        2.52      4.41 o 
   3  -9   7     3580.48     3803.28     94.85 o 
   4  -9   7       94.56      124.62     10.66 o 
   5  -9   7     1498.93     1520.58     47.75 o 
   6  -9   7       48.54       52.24      6.43 o 
   7  -9   7      487.24      472.94     15.81 o 
   8  -9   7      473.58      439.56     15.53 o 
   9  -9   7      238.37      226.36     11.08 o 
  10  -9   7       16.15       30.21      7.58 o 
  -5  -8   7      849.26      785.24     34.06 o 
  -4  -8   7      432.23      394.42     19.96 o 
  -3  -8   7     1921.42     1948.72     51.15 o 
  -2  -8   7       91.73       90.30      5.90 o 
  -1  -8   7     1321.02     1361.71     51.08 o 
   0  -8   7      531.67      506.03     16.29 o 
   1  -8   7     1229.46     1268.54     33.85 o 
   2  -8   7      311.74      314.88     11.19 o 
   3  -8   7     5391.63     5839.83    143.59 o 
   4  -8   7       99.79      127.96     10.73 o 
   5  -8   7      817.94      872.92     31.92 o 
   6  -8   7     1466.35     1488.07     39.25 o 
   7  -8   7      348.07      344.88     12.54 o 
   8  -8   7      254.77      266.43     11.44 o 
   9  -8   7      246.24      245.51     11.76 o 
  10  -8   7      494.21      485.87     17.75 o 
  -6  -7   7      219.76      192.48     15.34 o 
  -5  -7   7      123.32      132.68     11.20 o 
  -4  -7   7      470.23      466.63     21.93 o 
  -3  -7   7      190.30      185.13     11.93 o 
  -2  -7   7      707.93      666.03     19.26 o 
  -1  -7   7      324.76      333.32      9.34 o 
   0  -7   7        2.80        7.33      4.37 o 
   1  -7   7     3972.61     4054.44     82.53 o 
   2  -7   7     1207.31     1363.86     28.99 o 
   3  -7   7     3294.36     3514.33     71.73 o 
   4  -7   7     1315.91     1379.65     36.52 o 
   5  -7   7      950.90      895.40     22.40 o 
   6  -7   7      830.91      807.73     18.67 o 
   7  -7   7      241.51      220.30      9.25 o 
   8  -7   7      816.69      835.44     25.34 o 
   9  -7   7       20.56       19.48      5.51 o 
  10  -7   7      171.70      176.01     10.61 o 
  -7  -6   7       98.20       87.21     11.17 o 
  -6  -6   7      639.18      612.18     28.21 o 
  -5  -6   7       65.70       70.73      8.86 o 
  -4  -6   7        0.85        2.81      5.88 o 
  -3  -6   7       79.45       75.47      4.88 o 
  -2  -6   7        3.49        6.31      3.51 o 
  -1  -6   7       21.15       23.80      5.06 o 
   0  -6   7      882.78      847.67     18.78 o 
   1  -6   7      966.00     1035.18     22.26 o 
   2  -6   7      538.18      497.46     11.70 o 
   3  -6   7     1538.21     1675.84     35.03 o 
   4  -6   7     2905.07     3092.32     96.81 o 
   5  -6   7       40.25       41.14      3.37 o 
   6  -6   7     4605.61     4756.01     96.99 o 
   7  -6   7       89.63       83.72      4.92 o 
   8  -6   7     2181.42     2252.64     47.97 o 
   9  -6   7        2.67        5.98      4.40 o 
  10  -6   7     1307.17     1270.62     29.67 o 
  -8  -5   7      166.56      157.99     11.42 o 
  -7  -5   7        4.83       14.91      9.68 o 
  -6  -5   7      350.97      325.17     13.86 o 
  -5  -5   7       89.97       71.36      6.63 o 
  -4  -5   7       61.86       66.34      4.18 o 
  -3  -5   7      558.15      526.70     15.31 o 
  -2  -5   7     1018.36     1056.70     27.82 o 
  -1  -5   7      978.64     1000.55     26.27 o 
   0  -5   7     1449.18     1439.16     32.08 o 
   1  -5   7       17.01       17.01      2.07 o 
   2  -5   7     9987.58    10877.02    232.43 o 
   3  -5   7        0.31        3.41      1.94 o 
   4  -5   7     5892.58     6247.09    126.09 o 
   5  -5   7      139.56      155.81     12.13 o 
   6  -5   7     5516.12     5557.58    112.89 o 
   7  -5   7      349.74      323.15      9.49 o 
   8  -5   7      869.54      837.30     20.02 o 
   9  -5   7       37.36       44.30      7.75 o 
  10  -5   7      373.89      365.92     14.65 o 
  -8  -4   7      245.35      219.55     59.97 o 
  -7  -4   7      176.99      175.10     14.71 o 
  -6  -4   7       19.96       10.62      3.53 o 
  -5  -4   7       83.58       81.55      4.60 o 
  -4  -4   7      920.31      873.98     23.87 o 
  -3  -4   7      274.75      277.91      7.80 o 
  -2  -4   7       40.57       46.23      3.73 o 
  -1  -4   7      512.60      484.42     16.66 o 
   0  -4   7      314.39      290.50      8.63 o 
   1  -4   7     2251.50     2715.42     55.29 o 
   2  -4   7     1090.60      971.01     20.61 o 
   3  -4   7     2624.13     2766.80     69.68 o 
   4  -4   7     7225.73     7935.91    159.62 o 
   5  -4   7      400.85      412.33     10.42 o 
   6  -4   7     5596.68     5723.28    116.25 o 
   7  -4   7       66.90       68.10      4.59 o 
   8  -4   7     3855.82     3784.77    158.95 o 
   9  -4   7       69.30       65.51      6.86 o 
  10  -4   7     1549.76     1522.62     42.99 o 
  -9  -3   7      650.12      695.61     25.05 o 
  -8  -3   7        4.86        2.62      6.80 o 
  -7  -3   7     1153.29     1225.72     28.02 o 
  -6  -3   7      194.78      212.04      7.75 o 
  -5  -3   7      455.52      429.60     11.33 o 
  -4  -3   7     1463.34     1384.67     29.72 o 
  -3  -3   7     3496.02     3435.78     70.22 o 
  -2  -3   7     1893.27     1959.54     40.47 o 
  -1  -3   7       12.53       11.36      1.81 o 
   0  -3   7     6167.80     7011.61    173.09 o 
   1  -3   7      442.75      541.18     12.90 o 
   2  -3   7    15222.13    16284.33    325.89 o 
   3  -3   7      535.04      514.48     28.91 o 
   4  -3   7     4148.37     4259.77    106.67 o 
   5  -3   7      514.52      483.59     21.33 o 
   6  -3   7     3938.24     4053.19     83.05 o 
   7  -3   7      349.80      339.13     10.81 o 
   8  -3   7     1645.64     1678.89     36.95 o 
   9  -3   7        4.78        7.51      5.39 o 
  10  -3   7      578.65      578.39     22.18 o 
 -10  -2   7        0.43       -6.59     15.68 o 
  -9  -2   7     1085.82     1173.32     56.78 o 
  -8  -2   7       52.70       58.50      5.26 o 
  -7  -2   7      909.32      877.04     20.85 o 
  -6  -2   7      576.61      510.55     13.16 o 
  -5  -2   7     2361.24     2394.49     50.05 o 
  -4  -2   7     1987.47     1976.21     41.32 o 
  -3  -2   7     2713.93     2698.05     55.29 o 
  -2  -2   7     1013.70      932.65     19.95 o 
  -1  -2   7       81.37      105.85      4.63 o 
   0  -2   7     7136.39     7415.00    246.79 o 
   1  -2   7        9.57       10.19      2.18 o 
   2  -2   7     3300.02     3641.66     73.58 o 
   3  -2   7     2007.24     2116.08     43.45 o 
   4  -2   7     2398.29     2376.80     48.97 o 
   5  -2   7        0.71        2.33      2.46 o 
   6  -2   7      831.76      822.28     19.05 o 
   7  -2   7      810.07      845.95     20.20 o 
   8  -2   7      736.01      731.80     22.87 o 
   9  -2   7       33.69       36.66      6.26 o 
  10  -2   7      605.38      621.13     21.92 o 
 -10  -1   7      117.02      130.37     11.69 o 
  -9  -1   7     1168.29     1211.96     28.43 o 
  -8  -1   7       18.25       13.03      4.04 o 
  -7  -1   7     2786.87     2943.59     61.65 o 
  -6  -1   7      168.74      150.09      5.82 o 
  -5  -1   7     4245.05     4381.26     89.35 o 
  -4  -1   7      347.29      322.85      8.25 o 
  -3  -1   7     8288.35     8276.47    166.10 o 
  -2  -1   7     2570.18     2639.70     53.63 o 
  -1  -1   7      224.92      255.07     16.78 o 
   0  -1   7     9989.14    10564.14    373.96 o 
   1  -1   7     2687.08     2892.01     58.55 o 
   2  -1   7     8113.35     9084.80    181.91 o 
   3  -1   7       51.80       55.45      2.86 o 
   4  -1   7      770.81      690.40     15.64 o 
   5  -1   7      835.03      759.40     17.46 o 
   6  -1   7      239.98      236.51      7.99 o 
   7  -1   7      254.63      247.64     10.92 o 
   8  -1   7      703.44      669.52     21.85 o 
   9  -1   7        5.72       12.98      6.33 o 
  10  -1   7      219.46      233.06     22.28 o 
 -10   0   7        0.39       -4.73      4.73 o 
  -9   0   7     1183.47     1171.66     27.30 o 
  -8   0   7        1.43       -1.62      4.05 o 
  -7   0   7     2952.62     2905.12     60.62 o 
  -6   0   7      527.33      500.43     12.51 o 
  -5   0   7     4199.18     4500.14     91.47 o 
  -4   0   7        1.64        6.74      3.10 o 
  -3   0   7      948.94      871.59     18.58 o 
  -2   0   7      559.60      531.03     11.54 o 
  -1   0   7       53.62       58.49      2.50 o 
   0   0   7     2921.53     3097.20     62.64 o 
   1   0   7      656.81      710.30     16.22 o 
   2   0   7       90.96      112.65      3.77 o 
   3   0   7       80.90       71.28      3.36 o 
   4   0   7      799.79      795.28     20.02 o 
   5   0   7     2132.53     2145.65     45.22 o 
   6   0   7        9.88       12.53      4.55 o 
   7   0   7      403.08      388.85     14.59 o 
   8   0   7      146.54      153.15      9.56 o 
   9   0   7      241.39      236.69     12.45 o 
 -11   1   7     1304.27     1401.73     32.98 o 
 -10   1   7      116.68      109.87      6.70 o 
  -9   1   7     1268.99     1235.05     28.26 o 
  -8   1   7        6.36        1.75      3.27 o 
  -7   1   7      898.07      877.96     20.19 o 
  -6   1   7      917.18     1011.60     22.33 o 
  -5   1   7     2290.55     2353.41     48.62 o 
  -4   1   7        5.37        2.35      1.64 o 
  -3   1   7       47.87       32.78      2.30 o 
  -2   1   7     1010.95     1093.10     22.68 o 
  -1   1   7      268.24      254.93      6.22 o 
   0   1   7      661.47      659.52     21.68 o 
   1   1   7     6525.11     7714.79    191.29 o 
   2   1   7      475.08      558.39     41.69 o 
   3   1   7      493.43      466.56     21.19 o 
   4   1   7       34.35       35.84      6.39 o 
   5   1   7     1540.39     1575.16     42.81 o 
   6   1   7      345.51      325.82     13.21 o 
   7   1   7       22.80       21.00      8.44 o 
   8   1   7       14.87        8.18      5.55 o 
   9   1   7      697.77      750.13     25.35 o 
 -11   2   7     1083.63     1152.15     27.72 o 
 -10   2   7      115.42      123.92      7.41 o 
  -9   2   7     1260.15     1272.77     28.79 o 
  -8   2   7       30.19       49.51     11.14 o 
  -7   2   7     5381.77     5609.65    114.04 o 
  -6   2   7       19.11       21.69      2.68 o 
  -5   2   7     1064.18     1062.71     22.77 o 
  -4   2   7     1088.40     1100.54     23.20 o 
  -3   2   7      281.93      321.87      7.61 o 
  -2   2   7      233.61      231.06      5.73 o 
  -1   2   7       74.65       68.69      2.83 o 
   0   2   7      776.96      834.56     17.81 o 
   1   2   7      497.36      533.93     15.74 o 
   2   2   7     3417.48     3903.64     98.83 o 
   3   2   7     2895.19     2819.33     91.34 o 
   4   2   7        0.99       -3.93      4.32 o 
   5   2   7     2282.74     2363.89     62.68 o 
   6   2   7        5.48        8.47      6.94 o 
   7   2   7      269.15      276.18     14.56 o 
   8   2   7        6.71       10.65      6.31 o 
 -11   3   7      712.74      745.79     19.45 o 
 -10   3   7      359.13      354.05     11.19 o 
  -9   3   7     1387.86     1427.17     31.62 o 
  -8   3   7      139.13      131.63      5.84 o 
  -7   3   7      116.02      108.56      6.32 o 
  -6   3   7     1885.13     1987.15     41.39 o 
  -5   3   7      194.40      166.67      5.26 o 
  -4   3   7      656.75      677.95     14.76 o 
  -3   3   7     1938.34     2293.09     56.61 o 
  -2   3   7      815.10      747.98     19.30 o 
  -1   3   7      849.84      927.13     19.50 o 
   0   3   7     1031.44     1116.63     23.65 o 
   1   3   7     1815.20     1818.96     47.57 o 
   2   3   7     2963.35     2874.33    289.61 o 
   3   3   7     1495.60     1410.96     38.90 o 
   4   3   7       55.58       78.56      9.16 o 
   5   3   7      346.28      340.14     14.78 o 
   6   3   7       10.28       15.64      5.80 o 
   7   3   7      319.39      339.90     15.21 o 
   8   3   7       53.56       58.46      8.56 o 
 -11   4   7      338.35      327.01     11.22 o 
 -10   4   7      707.12      681.73     17.37 o 
  -9   4   7      722.76      674.69     16.56 o 
  -8   4   7      948.60      903.03     20.62 o 
  -7   4   7      986.44      898.88     34.88 o 
  -6   4   7     4508.12     4257.81     86.34 o 
  -5   4   7       41.74       38.84      2.53 o 
  -4   4   7     3413.33     3591.04     72.65 o 
  -3   4   7     1651.04     1794.42     36.77 o 
  -2   4   7      535.91      438.74      9.84 o 
  -1   4   7      170.58      151.13      4.51 o 
   0   4   7     1481.67     1451.64     36.98 o 
   1   4   7      219.87      228.50      6.42 o 
   2   4   7      716.52      764.79     23.20 o 
   3   4   7      714.60      706.99     22.67 o 
   4   4   7      375.11      357.61     14.76 o 
   5   4   7     1277.58     1271.32     36.78 o 
   6   4   7      421.09      434.35     17.04 o 
   7   4   7     1010.35     1042.56     32.42 o 
 -11   5   7       78.14       80.94      6.21 o 
 -10   5   7      844.35      827.02     19.95 o 
  -9   5   7      187.07      175.75     10.48 o 
  -8   5   7     2628.90     2583.11     53.76 o 
  -7   5   7      179.59      137.34      5.58 o 
  -6   5   7     2718.68     2594.53     53.30 o 
  -5   5   7      222.31      237.03      8.81 o 
  -4   5   7     3435.91     3592.18     72.73 o 
  -3   5   7       54.96       63.10      3.03 o 
  -2   5   7     2590.32     2678.01     54.57 o 
  -1   5   7       28.96       28.17      2.76 o 
   0   5   7     3299.56     3481.95     71.21 o 
   1   5   7     1332.06     1207.43     33.63 o 
   2   5   7     2486.52     2599.10     68.65 o 
   3   5   7     1022.89      971.98     29.69 o 
   4   5   7      481.49      479.10     18.73 o 
   5   5   7      169.35      168.58     10.74 o 
   6   5   7       73.09       71.74      8.82 o 
   7   5   7      445.59      481.74     27.55 o 
 -11   6   7        0.68        1.39      5.50 o 
 -10   6   7      753.40      746.39     28.31 o 
  -9   6   7        0.99       -1.47      3.35 o 
  -8   6   7     3309.96     3311.95     68.18 o 
  -7   6   7       21.66       27.48      3.05 o 
  -6   6   7     4876.80     5016.38    101.51 o 
  -5   6   7       17.62       16.80      3.34 o 
  -4   6   7     6603.21     7022.74    141.13 o 
  -3   6   7      694.00      754.18     16.45 o 
  -2   6   7     3789.33     3852.00     78.20 o 
  -1   6   7       96.83       93.40      4.25 o 
   0   6   7     3060.29     3210.54     66.16 o 
   1   6   7        5.37        7.70      5.00 o 
   2   6   7      784.96      813.25     25.48 o 
   3   6   7       27.00       23.81      6.36 o 
   4   6   7      123.23      126.04     11.70 o 
   5   6   7      122.82      127.88     19.52 o 
   6   6   7      153.35      164.68     11.87 o 
 -11   7   7        0.10       -1.03      5.59 o 
 -10   7   7     1410.97     1398.76     38.02 o 
  -9   7   7       32.64       34.40      6.00 o 
  -8   7   7     1911.51     1874.47     48.43 o 
  -7   7   7       34.62       29.30      4.39 o 
  -6   7   7     1624.13     1569.82     40.35 o 
  -5   7   7       12.79       21.13      8.27 o 
  -4   7   7     4042.37     4023.05     99.17 o 
  -3   7   7       89.68       89.14      5.27 o 
  -2   7   7     5563.31     5862.07    143.84 o 
  -1   7   7       24.30       27.07      3.13 o 
   0   7   7     3941.90     4125.03    105.37 o 
   1   7   7       54.38       51.76      6.50 o 
   2   7   7      881.75      938.04     43.76 o 
   3   7   7       35.63       31.15     10.26 o 
   4   7   7       36.80       40.04      8.73 o 
   5   7   7        1.26       -5.85      8.02 o 
 -11   8   7      206.68      216.73     11.17 o 
 -10   8   7      812.07      777.28     23.35 o 
  -9   8   7        0.79       -3.45      4.83 o 
  -8   8   7     1086.98     1078.65     29.47 o 
  -7   8   7        2.20        2.25      4.18 o 
  -6   8   7     1403.13     1396.28     36.39 o 
  -5   8   7       70.38       65.76      8.67 o 
  -4   8   7     1760.63     1795.30     45.83 o 
  -3   8   7      290.39      289.67     20.22 o 
  -2   8   7     1118.23     1129.15     33.19 o 
  -1   8   7       20.41       18.05      7.89 o 
   0   8   7     1842.00     1956.44     76.25 o 
   1   8   7       16.74        5.45      9.86 o 
   2   8   7       54.01       49.71     13.17 o 
   3   8   7      105.64      111.22     18.59 o 
   4   8   7      102.90       98.68     18.62 o 
 -11   9   7       12.71       11.46      6.48 o 
 -10   9   7      788.75      778.30     23.40 o 
  -9   9   7        4.56        5.92      5.26 o 
  -8   9   7     1091.40     1095.52     30.02 o 
  -7   9   7       46.86       45.51      5.42 o 
  -6   9   7      924.79      903.01     24.95 o 
  -5   9   7      252.16      219.26      9.05 o 
  -4   9   7      772.14      786.95     22.14 o 
  -3   9   7       13.16       15.29      4.23 o 
  -2   9   7     1524.50     1483.72     57.83 o 
  -1   9   7      370.11      363.17     22.40 o 
   0   9   7      347.86      372.66     24.57 o 
   1   9   7      213.26      229.32     19.82 o 
   2   9   7        4.79       14.88     13.20 o 
   3   9   7      197.07      222.10     23.90 o 
 -10  10   7      367.42      379.21     14.69 o 
  -9  10   7       54.02       69.07      6.60 o 
  -8  10   7      946.56      898.23     30.89 o 
  -7  10   7      164.71      145.51      8.20 o 
  -6  10   7     1311.29     1245.99     59.77 o 
  -5  10   7      292.41      281.05     11.05 o 
  -4  10   7      539.12      538.44     28.35 o 
  -3  10   7      291.86      274.28     17.48 o 
  -2  10   7        5.24        3.64      9.79 o 
  -1  10   7      539.54      529.37     29.28 o 
   0  10   7       25.90       15.04     10.63 o 
   1  10   7      673.65      703.10     37.74 o 
  -9  11   7       28.42       22.80      6.60 o 
  -8  11   7      270.54      252.58     11.50 o 
  -7  11   7     1061.27     1018.86     28.64 o 
  -6  11   7      373.43      372.20     13.47 o 
  -5  11   7      773.91      756.21     22.42 o 
  -4  11   7      126.03      135.99     13.91 o 
  -3  11   7      792.55      810.84     37.27 o 
  -2  11   7       38.82       46.03     13.27 o 
  -1  11   7     1247.13     1366.52     59.54 o 
   0  11   7        9.52       13.24     13.34 o 
  -8  12   7      247.26      237.16     11.59 o 
  -7  12   7      555.44      552.93     18.29 o 
  -6  12   7      198.96      186.29     10.11 o 
  -5  12   7      880.66      849.79     37.57 o 
  -4  12   7      101.68      117.70     14.27 o 
  -3  12   7      748.21      759.80     37.51 o 
  -2  12   7       42.03       38.94     14.88 o 
   4 -13   8      926.87      976.21     41.95 o 
   5 -13   8        0.41       12.44     11.06 o 
   0 -12   8        0.28        4.98      8.19 o 
   1 -12   8       17.94       23.47      8.66 o 
   2 -12   8      151.76      165.14     13.94 o 
   3 -12   8       38.88       38.61      9.83 o 
   4 -12   8        2.18       -6.15      8.83 o 
   5 -12   8      334.08      380.38     23.07 o 
   6 -12   8       27.14       29.75     12.03 o 
   7 -12   8      608.73      649.55     33.26 o 
  -2 -11   8       35.96       37.11      9.63 o 
  -1 -11   8      168.60      181.32     14.27 o 
   0 -11   8       28.37       28.55      8.26 o 
   1 -11   8        9.54       12.84      6.85 o 
   2 -11   8        4.58       -1.24      7.59 o 
   3 -11   8      111.35      151.40     13.34 o 
   4 -11   8      195.96      208.66     16.58 o 
   5 -11   8      361.01      396.70     22.00 o 
   6 -11   8        1.26        6.91      5.72 o 
   7 -11   8      566.17      587.23     19.72 o 
   8 -11   8       46.53       57.53      8.37 o 
   9 -11   8      961.81     1054.75     33.14 o 
  -3 -10   8        2.21        7.19      9.16 o 
  -2 -10   8      529.63      535.22     24.87 o 
  -1 -10   8        8.00       15.28      7.25 o 
   0 -10   8      256.78      242.89     15.01 o 
   1 -10   8      379.59      349.39     17.92 o 
   2 -10   8      120.96      135.45     11.87 o 
   3 -10   8       14.37       18.02      8.12 o 
   4 -10   8      789.36      801.38     23.42 o 
   5 -10   8      743.03      786.41     34.36 o 
   6 -10   8      223.23      224.89     13.27 o 
   7 -10   8     1220.48     1304.09     36.17 o 
   8 -10   8        7.04        0.53      6.10 o 
   9 -10   8      750.59      775.29     24.69 o 
  -4  -9   8      771.74      782.46     33.73 o 
  -3  -9   8        5.33       16.55      8.46 o 
  -2  -9   8      810.08      842.70     34.73 o 
  -1  -9   8       10.57       15.41      6.92 o 
   0  -9   8      395.78      356.52     17.52 o 
   1  -9   8       48.55       55.32      8.62 o 
   2  -9   8     1061.98     1120.66     43.96 o 
   3  -9   8       46.72       57.49      5.64 o 
   4  -9   8     1006.35     1046.70     28.69 o 
   5  -9   8      383.58      377.00     43.59 o 
   6  -9   8       96.98       98.67      7.10 o 
   7  -9   8      369.10      398.36     14.13 o 
   8  -9   8      136.68      137.87      8.67 o 
   9  -9   8      784.11      863.29     26.15 o 
  10  -9   8       48.37       55.00      8.21 o 
  -5  -8   8        6.50        8.32      7.69 o 
  -4  -8   8     1284.77     1275.06     49.94 o 
  -3  -8   8       39.47       39.24      5.51 o 
  -2  -8   8     2247.49     2236.46     57.76 o 
  -1  -8   8       51.30       51.39      4.75 o 
   0  -8   8     1764.49     1708.20     62.88 o 
   1  -8   8       43.89       44.19      6.60 o 
   2  -8   8     2131.58     2269.32     57.73 o 
   3  -8   8       99.61      103.00      6.40 o 
   4  -8   8     1134.64     1143.88     30.65 o 
   5  -8   8     1208.03     1230.72     32.99 o 
   6  -8   8      236.53      234.82     14.31 o 
   7  -8   8      942.43      954.47     27.00 o 
   8  -8   8      256.58      236.85     10.76 o 
   9  -8   8      564.82      599.20     20.31 o 
  10  -8   8       41.27       48.20     10.90 o 
  -6  -7   8      245.99      245.53     16.21 o 
  -5  -7   8        0.11       -6.42      6.52 o 
  -4  -7   8     2312.87     2235.46     83.24 o 
  -3  -7   8       17.15       12.94      5.52 o 
  -2  -7   8     2432.33     2415.81     88.15 o 
  -1  -7   8      709.30      678.96     19.37 o 
   0  -7   8     2977.21     3041.96     62.56 o 
   1  -7   8      130.00      138.42     11.16 o 
   2  -7   8     3304.54     3610.41     73.77 o 
   3  -7   8      371.46      383.48      9.89 o 
   4  -7   8      698.94      687.45     18.43 o 
   5  -7   8      767.68      743.59     17.24 o 
   6  -7   8        4.47        7.94      3.32 o 
   7  -7   8       14.70       22.59      3.89 o 
   8  -7   8       41.28       44.98      5.92 o 
   9  -7   8      203.95      196.55     14.54 o 
  10  -7   8       43.32       57.46      8.12 o 
  -7  -6   8       88.45       74.38     10.70 o 
  -6  -6   8     1102.98     1121.83     45.80 o 
  -5  -6   8       19.68       17.12      6.85 o 
  -4  -6   8     1765.63     1759.94     66.36 o 
  -3  -6   8      340.32      319.41     15.51 o 
  -2  -6   8     2837.39     2708.75     98.28 o 
  -1  -6   8      409.28      391.33     11.91 o 
   0  -6   8     1455.03     1483.31     31.35 o 
   1  -6   8      254.52      286.20      7.81 o 
   2  -6   8     5082.50     5453.53    110.30 o 
   3  -6   8      199.23      187.72      5.96 o 
   4  -6   8      740.20      819.83     31.62 o 
   5  -6   8      758.73      783.03     17.95 o 
   6  -6   8      314.19      318.64      9.26 o 
   7  -6   8      741.33      731.84     17.64 o 
   8  -6   8       72.58       84.02      5.54 o 
   9  -6   8      114.90      108.90      6.58 o 
  10  -6   8       72.02       92.00     12.18 o 
  -8  -5   8     1138.89     1168.11     35.72 o 
  -7  -5   8       12.30       14.17      7.06 o 
  -6  -5   8      750.99      710.67     22.94 o 
  -5  -5   8       21.09       21.64      5.40 o 
  -4  -5   8     2711.41     2643.82     77.17 o 
  -3  -5   8      140.15      126.33      6.02 o 
  -2  -5   8     1117.94     1096.29     41.48 o 
  -1  -5   8      236.84      259.93     10.95 o 
   0  -5   8     3843.61     4108.27     83.35 o 
   1  -5   8       57.66       64.31      3.18 o 
   2  -5   8      777.28      820.72     21.99 o 
   3  -5   8       28.33       33.04      2.69 o 
   4  -5   8     1128.03     1186.23     31.72 o 
   5  -5   8       40.36       38.99      3.33 o 
   6  -5   8        0.32        8.26      3.12 o 
   7  -5   8        0.12        0.76      3.38 o 
   8  -5   8       15.12       23.51      4.34 o 
   9  -5   8       57.86       56.39      7.48 o 
  10  -5   8      468.46      486.23     18.23 o 
  -8  -4   8      838.27      754.40     47.49 o 
  -7  -4   8        0.73       -3.81      7.74 o 
  -5  -4   8      138.27      133.67      5.97 o 
  -4  -4   8     3543.07     3625.42     90.91 o 
  -3  -4   8       82.04       77.85      3.82 o 
  -2  -4   8     4006.13     4009.83     99.65 o 
  -1  -4   8      959.75      923.33     25.56 o 
   0  -4   8     2139.09     2170.18     54.33 o 
   1  -4   8      816.58      852.63     22.31 o 
   2  -4   8     1398.95     1464.13     30.57 o 
   3  -4   8      464.52      539.12     12.43 o 
   4  -4   8      391.60      434.90     10.70 o 
   5  -4   8      812.50      815.49     18.44 o 
   6  -4   8      266.81      225.13     25.83 o 
   7  -4   8      455.66      454.25     15.33 o 
   8  -4   8      261.45      253.13     17.77 o 
   9  -4   8       55.64       61.84      9.08 o 
  10  -4   8       99.54      108.31      9.08 o 
  -9  -3   8      167.23      175.89     12.30 o 
  -8  -3   8     1034.62     1095.97     33.38 o 
  -7  -3   8      119.20      133.73      9.11 o 
  -6  -3   8     1911.17     1886.92     40.60 o 
  -5  -3   8      578.83      532.15     13.29 o 
  -4  -3   8     5688.48     5626.69    114.19 o 
  -3  -3   8      353.44      352.85     10.25 o 
  -2  -3   8     1130.70     1123.27     23.78 o 
  -1  -3   8     1773.83     1866.11     67.59 o 
   0  -3   8      958.38     1038.52     38.48 o 
   1  -3   8     2524.69     2756.80     56.12 o 
   2  -3   8      130.42      122.20      4.18 o 
   3  -3   8     1480.47     1566.09     58.53 o 
   4  -3   8      132.85      141.07      5.18 o 
   5  -3   8     4209.81     4014.66    229.55 o 
   6  -3   8       68.85       73.27      4.27 o 
   7  -3   8       55.76       61.30      4.74 o 
   8  -3   8       79.82       84.61      7.12 o 
   9  -3   8      105.04      108.04      8.49 o 
  10  -3   8      507.90      508.63     18.98 o 
 -10  -2   8       96.17       88.12     19.32 o 
  -9  -2   8       30.72       18.73      7.79 o 
  -8  -2   8      130.59      125.21      9.55 o 
  -7  -2   8      326.26      315.33      9.77 o 
  -6  -2   8      886.01      933.41     21.39 o 
  -5  -2   8      780.07      757.89     17.55 o 
  -4  -2   8     2630.62     2523.99    107.94 o 
  -3  -2   8     3466.03     3485.62     70.99 o 
  -2  -2   8     2213.98     2183.18     44.74 o 
  -1  -2   8     4617.27     4872.02    121.20 o 
   0  -2   8     5363.17     6123.97    292.28 o 
   1  -2   8     1904.33     1821.88     45.80 o 
   2  -2   8      184.63      221.65     11.20 o 
   3  -2   8     2234.89     2282.06     46.85 o 
   4  -2   8      397.64      429.37     12.55 o 
   5  -2   8     2283.89     2294.15     47.87 o 
   6  -2   8      580.14      577.70     14.49 o 
   7  -2   8     1141.13     1158.40     32.99 o 
   8  -2   8      631.80      609.32     20.19 o 
   9  -2   8      775.36      805.95     25.86 o 
  10  -2   8      217.09      218.50     22.78 o 
 -10  -1   8       93.76       96.45     10.74 o 
  -9  -1   8      325.22      330.73     11.07 o 
  -8  -1   8        1.91        2.05      5.11 o 
  -7  -1   8      579.42      618.40     15.43 o 
  -6  -1   8      619.69      568.21     13.95 o 
  -5  -1   8     2243.65     2210.25     46.14 o 
  -4  -1   8      817.40      820.52     18.07 o 
  -3  -1   8     8402.81     8587.15    172.43 o 
  -2  -1   8       61.18       59.91      2.34 o 
  -1  -1   8     9113.91     9783.16    196.17 o 
   0  -1   8      414.37      460.78     18.15 o 
   1  -1   8     7387.45     7563.08    151.74 o 
   2  -1   8      116.94      112.47      8.09 o 
   3  -1   8     3743.48     3866.34     78.55 o 
   4  -1   8      757.78      786.72     17.66 o 
   5  -1   8     2417.22     2467.28     51.47 o 
   6  -1   8       81.74       77.34      5.92 o 
   7  -1   8      622.90      643.16     20.72 o 
   8  -1   8      962.44      978.32     29.53 o 
   9  -1   8      493.17      518.14     19.20 o 
 -10   0   8       16.17        5.14      6.11 o 
  -9   0   8       15.66       13.90      4.44 o 
  -8   0   8       30.82       26.50      5.28 o 
  -7   0   8      562.61      524.64     13.40 o 
  -6   0   8       44.42       45.87      3.69 o 
  -5   0   8     4179.72     4098.40    203.88 o 
  -4   0   8      245.77      260.25      6.93 o 
  -3   0   8    14598.93    15298.15    306.12 o 
  -2   0   8        7.03        4.65      1.52 o 
  -1   0   8    11839.93    11829.43    236.80 o 
   0   0   8       95.21      104.27      3.79 o 
   1   0   8    14766.95    15119.09    302.53 o 
   2   0   8      840.29      933.38     20.06 o 
   3   0   8     2967.91     2876.13     59.01 o 
   4   0   8      357.03      339.44      9.21 o 
   5   0   8     1258.55     1254.82     34.75 o 
   6   0   8      206.43      189.59      9.44 o 
   7   0   8      540.90      594.03     20.08 o 
   8   0   8       97.96       91.83      9.76 o 
   9   0   8      166.93      182.78     26.43 o 
 -11   1   8      120.04      139.41      8.04 o 
 -10   1   8        4.26       -0.07      4.28 o 
  -9   1   8      144.89      159.08      7.16 o 
  -8   1   8      394.09      381.48     10.83 o 
  -7   1   8      917.72      927.18     21.12 o 
  -6   1   8       82.66       69.50      4.78 o 
  -5   1   8     5166.99     5392.64    109.13 o 
  -4   1   8      585.14      612.20     13.69 o 
  -3   1   8     4606.91     4686.10     94.48 o 
  -2   1   8      688.95      700.28     14.98 o 
  -1   1   8     8730.41     8680.66    173.91 o 
   0   1   8      811.29      897.45     19.14 o 
   1   1   8    14582.06    15895.96    392.21 o 
   2   1   8      646.14      666.42     29.33 o 
   3   1   8     4707.25     4755.68    119.91 o 
   4   1   8        0.01        0.57      3.63 o 
   5   1   8     2435.18     2669.40     69.91 o 
   6   1   8      281.05      276.55     12.19 o 
   7   1   8      945.54      952.67     29.03 o 
   8   1   8      107.46      106.57     15.54 o 
   9   1   8       97.57      110.01      9.99 o 
 -11   2   8      763.06      847.96     21.70 o 
 -10   2   8      378.08      352.69     11.25 o 
  -9   2   8      519.79      506.27     16.07 o 
  -8   2   8      481.07      502.83     13.10 o 
  -7   2   8     5227.12     5364.26    109.19 o 
  -6   2   8       21.62       25.63      2.72 o 
  -5   2   8     5789.04     5951.04    120.09 o 
  -4   2   8       92.84       86.19      3.55 o 
  -3   2   8     5429.79     5247.67    105.58 o 
  -2   2   8      205.49      203.56      5.32 o 
  -1   2   8     3743.91     3690.64     74.52 o 
   0   2   8     2354.17     2489.48     50.86 o 
   1   2   8     2962.89     2876.60     73.17 o 
   2   2   8      270.90      271.05     17.82 o 
   3   2   8     3680.94     3665.47     93.69 o 
   4   2   8       25.01       30.14     12.35 o 
   5   2   8     1373.84     1458.24     40.68 o 
   6   2   8        1.69       -2.99      5.08 o 
   7   2   8      639.95      658.62     22.42 o 
   8   2   8      119.73      110.92      9.73 o 
 -11   3   8      247.72      252.97     10.14 o 
 -10   3   8      475.25      476.77     13.53 o 
  -9   3   8      577.37      566.05     14.64 o 
  -8   3   8      365.42      361.19     12.05 o 
  -7   3   8      648.71      589.63     14.16 o 
  -6   3   8      392.05      394.77      9.89 o 
  -5   3   8     5249.52     5401.35    109.00 o 
  -4   3   8      675.29      696.99     15.16 o 
  -3   3   8      181.72      150.30      4.47 o 
  -2   3   8        8.38       13.87      2.75 o 
  -1   3   8     1908.80     1933.43     39.65 o 
   0   3   8      267.87      251.19      9.79 o 
   1   3   8     3721.98     3932.55     99.58 o 
   2   3   8      267.16      283.46     11.31 o 
   3   3   8     1752.59     1934.15     51.94 o 
   4   3   8      687.99      676.93     30.75 o 
   5   3   8      804.45      823.00     25.79 o 
   6   3   8     1038.50     1019.35     31.21 o 
   7   3   8      226.09      246.57     13.09 o 
   8   3   8      355.10      354.13     16.80 o 
 -11   4   8      185.36      207.17      9.01 o 
 -10   4   8      729.31      726.80     18.25 o 
  -9   4   8      662.09      626.36     15.62 o 
  -8   4   8      407.27      422.97     11.21 o 
  -7   4   8     3739.21     3652.24     74.78 o 
  -6   4   8      204.07      207.18      6.42 o 
  -5   4   8     3368.42     3269.63     80.78 o 
  -4   4   8       96.44       96.60      3.76 o 
  -3   4   8      875.65      762.25     16.40 o 
  -2   4   8      960.40      879.59     18.73 o 
  -1   4   8     1497.97     1414.08     35.78 o 
   0   4   8     2220.06     2320.12     47.91 o 
   1   4   8      377.25      362.71     12.85 o 
   2   4   8      714.80      704.31     24.32 o 
   3   4   8      125.33      126.85      8.38 o 
   4   4   8     1402.32     1454.20     41.69 o 
   5   4   8      149.40      141.39      9.64 o 
   6   4   8      475.95      486.78     18.81 o 
   7   4   8      117.09      129.00     10.36 o 
 -11   5   8       16.36       17.48      4.84 o 
 -10   5   8      306.47      306.88     10.03 o 
  -9   5   8        6.66        7.06      4.98 o 
  -8   5   8        6.57        7.91      3.17 o 
  -7   5   8       92.59       80.22      4.06 o 
  -6   5   8        2.39        7.67      2.49 o 
  -5   5   8      431.93      393.86     13.57 o 
  -4   5   8       40.19       41.25      2.77 o 
  -3   5   8      325.54      317.81      7.87 o 
  -2   5   8     1150.20     1063.26     38.07 o 
  -1   5   8      971.68      906.30     37.66 o 
   0   5   8     1370.40     1374.60     35.58 o 
   1   5   8       25.12       24.53      4.96 o 
   2   5   8      560.00      585.94     23.68 o 
   3   5   8       13.77       12.02      5.78 o 
   4   5   8     1597.28     1684.58     48.13 o 
   5   5   8        8.89        2.70     12.30 o 
   6   5   8     1327.33     1375.99     40.88 o 
 -11   6   8      149.77      158.44      8.98 o 
 -10   6   8       25.34       26.13      5.36 o 
  -9   6   8        7.26        2.41      3.51 o 
  -8   6   8       68.20       71.91      4.36 o 
  -7   6   8        0.83        4.41      2.81 o 
  -6   6   8        0.82        3.28      2.94 o 
  -5   6   8      169.99      167.61      5.53 o 
  -4   6   8      177.73      177.16      8.42 o 
  -3   6   8        0.31        6.98      4.57 o 
  -2   6   8     3357.65     3359.83     68.49 o 
  -1   6   8      646.24      645.44     14.92 o 
   0   6   8       80.69       81.91      9.11 o 
   1   6   8       23.57       16.07      9.51 o 
   2   6   8     1281.73     1365.41     39.26 o 
   3   6   8       83.22       86.99      8.42 o 
   4   6   8     1536.64     1591.88     46.60 o 
   5   6   8       14.49        7.04      9.31 o 
   6   6   8      821.56      871.41     41.48 o 
 -11   7   8      188.17      178.30     10.13 o 
 -10   7   8       11.41       10.73      5.24 o 
  -9   7   8       89.55       88.07      6.31 o 
  -8   7   8       23.75       20.85      4.36 o 
  -7   7   8       36.08       28.99      4.48 o 
  -6   7   8       27.63       20.28      3.76 o 
  -5   7   8      533.06      481.95     14.24 o 
  -4   7   8     1236.24     1221.77     31.78 o 
  -3   7   8       17.38       20.25      3.57 o 
  -2   7   8     2918.82     2959.98     73.93 o 
  -1   7   8       88.03       94.90      9.39 o 
   0   7   8     1866.27     1930.41     51.88 o 
   1   7   8      158.48      146.04      9.06 o 
   2   7   8     2297.31     2453.59     66.35 o 
   3   7   8        0.11       -3.00      6.27 o 
   4   7   8     1836.20     1954.85     56.23 o 
   5   7   8        3.85       -5.07      7.85 o 
 -11   8   8      512.18      508.53     29.02 o 
 -10   8   8       15.90       25.27      5.88 o 
  -9   8   8       66.14       73.12     10.83 o 
  -8   8   8      184.20      178.68      8.53 o 
  -7   8   8      307.55      303.03     11.06 o 
  -6   8   8       69.77       81.03      5.59 o 
  -5   8   8     1134.89     1103.10     29.31 o 
  -4   8   8     1029.93      979.80     27.83 o 
  -3   8   8      516.32      483.04     14.64 o 
  -2   8   8     1704.36     1754.56     66.29 o 
  -1   8   8       40.28       38.78      9.93 o 
   0   8   8      570.70      617.49     30.95 o 
   1   8   8       94.41      118.00     14.47 o 
   2   8   8     2357.85     2454.56     96.07 o 
   3   8   8      199.88      247.67     23.27 o 
   4   8   8      753.76      789.75     44.93 o 
 -11   9   8      531.09      530.21     28.15 o 
 -10   9   8       20.15       16.59      6.21 o 
  -9   9   8      334.73      321.55     12.30 o 
  -8   9   8        3.40       -0.58      5.10 o 
  -7   9   8      508.83      497.36     15.76 o 
  -6   9   8      257.87      229.93      9.74 o 
  -5   9   8      811.32      773.10     21.98 o 
  -4   9   8     1734.82     1801.51     46.55 o 
  -3   9   8      139.33      138.59     12.50 o 
  -2   9   8     1080.24     1037.35     43.02 o 
  -1   9   8      201.53      195.59     16.45 o 
   0   9   8     1777.82     1917.26     75.82 o 
   1   9   8        4.03        7.15     10.33 o 
   2   9   8     1166.62     1187.01     54.35 o 
 -10  10   8       15.15       13.45      6.36 o 
  -9  10   8      304.59      300.20     12.38 o 
  -8  10   8      106.09      108.38      7.59 o 
  -7  10   8     1208.83     1189.87     32.34 o 
  -6  10   8      205.21      216.76      9.93 o 
  -5  10   8      571.21      596.57     18.39 o 
  -4  10   8      174.22      162.70     13.27 o 
  -3  10   8       43.57       42.92     10.80 o 
  -2  10   8      156.25      149.53     15.54 o 
  -1  10   8      137.40      151.63     16.41 o 
   0  10   8      558.23      534.32     30.85 o 
   1  10   8        6.29       10.80     13.91 o 
  -9  11   8     1168.48     1200.39     33.78 o 
  -8  11   8        0.62        8.32      5.87 o 
  -7  11   8     1112.17     1082.00     30.37 o 
  -6  11   8        2.40        2.17      5.39 o 
  -5  11   8      156.31      130.81     12.37 o 
  -4  11   8      368.80      354.61     21.66 o 
  -3  11   8      135.57      129.50     15.31 o 
  -2  11   8       72.28       87.28     13.71 o 
  -1  11   8        2.09        2.94     13.67 o 
  -7  12   8     1088.56     1078.06     30.72 o 
  -6  12   8       72.07       67.26     12.50 o 
  -5  12   8      510.12      514.50     27.48 o 
  -4  12   8       53.88       62.81     14.21 o 
  -3  12   8       30.97       24.47     14.27 o 
   1 -12   9      643.23      667.87     30.45 o 
   2 -12   9      247.42      230.32     16.35 o 
   3 -12   9      671.31      727.37     32.99 o 
   4 -12   9        0.07       -0.03      9.53 o 
   5 -12   9     1750.19     1872.66     73.24 o 
   6 -12   9        0.06        1.84     11.53 o 
   7 -12   9      399.94      431.39     27.38 o 
  -1 -11   9      640.81      684.98     30.22 o 
   0 -11   9       21.36       18.55      8.36 o 
   1 -11   9      697.14      690.87     30.39 o 
   2 -11   9        4.61        5.68      6.99 o 
   3 -11   9     1430.99     1477.44     57.76 o 
   4 -11   9        4.76        6.99      8.26 o 
   5 -11   9     1318.71     1406.77     56.93 o 
   6 -11   9       17.99       33.56     11.87 o 
   7 -11   9     1556.80     1638.53     65.89 o 
   8 -11   9       29.57       24.06      7.69 o 
  -3 -10   9      754.66      846.18     36.30 o 
  -2 -10   9       39.16       44.06      9.29 o 
  -1 -10   9     1472.03     1515.55     57.50 o 
   0 -10   9       58.39       55.49      8.79 o 
   1 -10   9      424.92      435.61     21.56 o 
   2 -10   9       14.57       17.78      7.32 o 
   3 -10   9      567.90      617.96     28.61 o 
   4 -10   9       71.27       98.95     11.33 o 
   5 -10   9      741.68      779.85     35.10 o 
   6 -10   9      392.35      410.63     15.15 o 
   7 -10   9       56.35       72.53      7.89 o 
   8 -10   9      237.65      241.62     12.23 o 
   9 -10   9       84.38      116.41      9.62 o 
  -4  -9   9       84.00       87.92     11.30 o 
  -3  -9   9     1120.82     1232.68     48.57 o 
  -2  -9   9        2.62       11.87      8.12 o 
  -1  -9   9      588.39      587.34     26.07 o 
   0  -9   9        7.13        6.18      6.45 o 
   1  -9   9      469.45      460.41     21.83 o 
   2  -9   9        6.44       13.27      7.45 o 
   3  -9   9      437.14      419.59     21.83 o 
   4  -9   9      205.49      209.57      9.59 o 
   5  -9   9      226.53      235.80     15.61 o 
   6  -9   9      423.14      410.70     14.48 o 
   7  -9   9      105.70      124.91      8.24 o 
   8  -9   9     1392.99     1464.00     40.05 o 
   9  -9   9        4.32        2.10      6.57 o 
  -5  -8   9      370.58      374.60     20.39 o 
  -4  -8   9      218.03      169.72     13.10 o 
  -3  -8   9      390.12      389.63     13.69 o 
  -2  -8   9      267.97      256.32     14.27 o 
  -1  -8   9      378.63      375.15     12.49 o 
   0  -8   9      850.79      847.85     34.23 o 
   1  -8   9      533.26      537.33     23.80 o 
   2  -8   9      418.16      392.65     20.19 o 
   3  -8   9     1217.55     1324.39     35.16 o 
   4  -8   9      990.86     1036.34     28.35 o 
   5  -8   9      102.88      113.76     11.06 o 
   6  -8   9     1204.39     1283.87     49.83 o 
   7  -8   9      169.49      158.39      8.83 o 
   8  -8   9     1320.79     1350.92     37.05 o 
   9  -8   9        0.34        7.99      6.13 o 
  10  -8   9      644.74      631.85     29.85 o 
  -6  -7   9        0.12        0.17      7.79 o 
  -5  -7   9       35.19       41.08      8.09 o 
  -4  -7   9      146.19      123.48     10.60 o 
  -3  -7   9        3.01        1.87      5.01 o 
  -2  -7   9      685.48      662.95     26.81 o 
  -1  -7   9       26.32       24.71      3.77 o 
   0  -7   9     1128.12     1106.88     29.64 o 
   1  -7   9       16.38       24.42      3.72 o 
   2  -7   9     3552.95     3957.53     80.84 o 
   3  -7   9      927.94      881.14     19.85 o 
   4  -7   9     2140.55     2321.09     48.50 o 
   5  -7   9      127.40      133.17      6.17 o 
   6  -7   9     1923.69     1960.18     41.73 o 
   7  -7   9        3.30        6.10      3.74 o 
   8  -7   9     1837.42     1893.71     49.79 o 
   9  -7   9        3.57        3.57      5.75 o 
  10  -7   9      470.70      490.80     24.90 o 
  -7  -6   9       24.53       15.54      8.32 o 
  -6  -6   9       26.47       18.92      7.86 o 
  -5  -6   9       10.91       12.97      6.45 o 
  -4  -6   9       76.55       68.06      7.82 o 
  -3  -6   9        2.55        2.81      4.71 o 
  -2  -6   9      616.44      606.36     24.77 o 
  -1  -6   9      270.14      240.58     11.63 o 
   0  -6   9     2703.86     2810.83     57.72 o 
   1  -6   9      272.43      266.31      7.51 o 
   2  -6   9     4369.87     4831.38     98.07 o 
   3  -6   9      622.51      645.71     14.99 o 
   4  -6   9     7991.59     8675.29    174.86 o 
   5  -6   9      701.72      648.25     30.88 o 
   6  -6   9     5015.72     5205.44    106.25 o 
   7  -6   9        3.42        6.31      3.62 o 
   8  -6   9     2009.37     2091.37     45.12 o 
   9  -6   9      103.52      103.33      6.68 o 
  10  -6   9      513.41      487.92     24.69 o 
  -8  -5   9        0.17        9.39      7.86 o 
  -7  -5   9      104.94      120.89      9.47 o 
  -6  -5   9       23.80       30.97      6.47 o 
  -5  -5   9      103.03      105.48     13.82 o 
  -4  -5   9      405.02      366.23     13.21 o 
  -3  -5   9     2150.88     2064.65     76.05 o 
  -2  -5   9     4082.99     4292.92    153.87 o 
  -1  -5   9     1985.76     1990.72     50.09 o 
   0  -5   9     3358.73     3399.14     69.20 o 
   1  -5   9        8.77        8.52      2.07 o 
   2  -5   9     9195.54    10053.51    201.83 o 
   3  -5   9      337.94      359.65      9.31 o 
   4  -5   9     8144.65     8518.27    211.60 o 
   5  -5   9       70.70       72.29      5.24 o 
   6  -5   9     1690.51     1747.83     37.39 o 
   7  -5   9      859.71      837.15     19.83 o 
   8  -5   9     1818.31     1798.44     39.33 o 
   9  -5   9       83.77       90.37      7.97 o 
  10  -5   9      341.48      342.64     15.17 o 
  -8  -4   9        4.60       13.95      7.45 o 
  -7  -4   9      425.55      404.99     21.49 o 
  -6  -4   9      216.85      165.96     25.96 o 
  -5  -4   9      874.20      846.17     38.46 o 
  -4  -4   9      784.97      744.39     30.35 o 
  -3  -4   9     1252.52     1189.25     25.61 o 
  -2  -4   9       54.04       52.01      3.61 o 
  -1  -4   9      104.15      115.13      7.19 o 
   0  -4   9      922.81      789.35     29.99 o 
   1  -4   9      146.15      162.48      4.93 o 
   2  -4   9     2758.03     2824.22     57.79 o 
   3  -4   9      225.25      221.48      6.56 o 
   4  -4   9     4602.62     4993.97    101.36 o 
   5  -4   9        4.64        5.35      3.51 o 
   6  -4   9     3548.52     3535.62     90.14 o 
   7  -4   9      262.16      254.06     12.53 o 
   8  -4   9     1717.92     1774.98     48.41 o 
   9  -4   9       92.24       93.53      7.98 o 
  10  -4   9      666.83      709.82     28.63 o 
  -9  -3   9      660.68      721.17     25.60 o 
  -8  -3   9       34.77       35.63      7.22 o 
  -7  -3   9     1040.55     1068.94     31.93 o 
  -6  -3   9       74.40       77.14      7.03 o 
  -5  -3   9     2514.06     2547.82     53.30 o 
  -4  -3   9     1290.97     1269.50     27.39 o 
  -3  -3   9     2589.25     2646.22     66.19 o 
  -2  -3   9     3115.77     3187.72     80.65 o 
  -1  -3   9      635.25      652.69     25.10 o 
   0  -3   9     2673.08     2816.72    101.29 o 
   1  -3   9      221.69      213.12      6.38 o 
   2  -3   9     2902.13     3233.55     65.80 o 
   3  -3   9      875.94      819.81     50.62 o 
   4  -3   9     2047.12     2163.61     45.01 o 
   5  -3   9     1321.21     1358.50     29.34 o 
   6  -3   9     1334.95     1375.24     30.12 o 
   7  -3   9      242.51      239.02     10.90 o 
   8  -3   9      886.40      919.40     27.84 o 
   9  -3   9      176.36      182.41     15.61 o 
  10  -3   9      343.24      371.87     34.65 o 
  -9  -2   9      888.62      970.31     32.89 o 
  -8  -2   9        0.87       -3.32      6.09 o 
  -7  -2   9     1121.61     1089.62     32.00 o 
  -6  -2   9      474.90      444.25     11.69 o 
  -5  -2   9     3573.77     3697.85     75.96 o 
  -4  -2   9     1154.18     1155.41     24.96 o 
  -3  -2   9      827.05      840.58     18.76 o 
  -2  -2   9       58.92       51.90      3.67 o 
  -1  -2   9       19.85       22.37      2.87 o 
   0  -2   9     3779.81     4268.18    167.43 o 
   1  -2   9      299.42      360.43     15.48 o 
   2  -2   9       18.03       22.59      3.10 o 
   3  -2   9        4.92        5.20      2.01 o 
   4  -2   9      942.19     1071.95     23.33 o 
   5  -2   9     2388.50     2274.26     47.62 o 
   6  -2   9       70.89       67.83      5.96 o 
   7  -2   9     1267.48     1242.54     35.29 o 
   8  -2   9       45.96       53.86      6.97 o 
   9  -2   9      106.31      117.28      9.13 o 
  10  -2   9      218.93      240.58     18.72 o 
 -10  -1   9      226.12      247.20     14.34 o 
  -9  -1   9      997.48     1075.32     34.65 o 
  -8  -1   9       28.38       23.22      4.16 o 
  -7  -1   9     1684.42     1761.15     43.57 o 
  -6  -1   9      276.22      236.87      7.51 o 
  -5  -1   9     3396.30     3391.70     69.62 o 
  -4  -1   9        0.82        0.82      2.87 o 
  -3  -1   9      763.95      723.68     15.83 o 
  -2  -1   9      376.53      367.14      8.60 o 
  -1  -1   9       22.75       26.61      6.18 o 
   0  -1   9     1418.63     1639.80     59.84 o 
   1  -1   9      648.01      670.88     14.83 o 
   2  -1   9     2803.39     2924.53    109.24 o 
   3  -1   9      288.48      264.84      7.26 o 
   4  -1   9      132.48      147.19      5.55 o 
   5  -1   9     2678.67     2702.94     70.01 o 
   6  -1   9     1083.59     1066.05     30.69 o 
   7  -1   9       97.75      112.67      7.78 o 
   8  -1   9       44.27       50.88      6.89 o 
   9  -1   9      465.50      474.28     18.57 o 
 -10   0   9        1.29       -2.08      7.02 o 
  -9   0   9     1145.79     1249.64     28.75 o 
  -8   0   9        7.38        5.75      3.45 o 
  -7   0   9      911.55      836.89     36.38 o 
  -6   0   9       32.05       31.45      4.24 o 
  -5   0   9      757.90      726.24     16.50 o 
  -4   0   9      549.94      610.59     13.82 o 
  -3   0   9        9.11       13.80      1.77 o 
  -2   0   9      249.40      244.23      7.41 o 
  -1   0   9      328.72      350.14      8.41 o 
   0   0   9       93.96      102.45      3.95 o 
   1   0   9      146.52      161.95      4.83 o 
   2   0   9        0.37        2.54      2.14 o 
   3   0   9     1058.12      991.90     32.27 o 
   4   0   9      133.07      128.93      7.42 o 
   5   0   9     2436.84     2412.77     63.37 o 
   6   0   9        4.93        2.08      4.18 o 
   7   0   9     1378.68     1455.63     50.31 o 
   8   0   9       58.19       60.96      7.87 o 
   9   0   9      617.88      658.35     23.41 o 
 -11   1   9      386.51      408.56     27.88 o 
 -10   1   9      208.73      210.45      8.87 o 
  -9   1   9      664.90      692.77     17.52 o 
  -8   1   9      684.10      728.63     17.67 o 
  -7   1   9      305.99      276.87     12.52 o 
  -6   1   9     1686.22     1705.50     36.11 o 
  -5   1   9     1035.81      996.24     43.45 o 
  -4   1   9     2926.83     3204.41     65.22 o 
  -3   1   9       58.07       77.70      4.84 o 
  -2   1   9     1793.88     1805.25     37.07 o 
  -1   1   9       71.72       75.62      3.28 o 
   0   1   9       16.43       22.98      5.08 o 
   1   1   9      136.15      131.53      6.23 o 
   2   1   9      117.61      148.00      6.92 o 
   3   1   9     1754.53     1754.27     46.66 o 
   4   1   9      260.83      278.18     16.55 o 
   5   1   9     1028.88     1037.20     30.34 o 
   6   1   9       42.45       44.78      9.36 o 
   7   1   9      850.37      880.16     36.62 o 
   8   1   9       21.65       22.15      6.85 o 
 -11   2   9      742.14      833.64     34.15 o 
 -10   2   9      153.45      166.46      7.87 o 
  -9   2   9     1198.91     1211.49     27.57 o 
  -8   2   9      373.52      376.54     10.69 o 
  -7   2   9      974.78      926.55     20.92 o 
  -6   2   9       95.52      104.35      4.71 o 
  -5   2   9       54.63       65.27      3.86 o 
  -4   2   9     2442.95     2516.38     51.44 o 
  -3   2   9      184.28      188.82     12.47 o 
  -2   2   9      310.63      282.66      6.96 o 
  -1   2   9      264.23      250.46      6.39 o 
   0   2   9     2838.49     2853.29     58.18 o 
   1   2   9     1146.68     1169.27     43.24 o 
   2   2   9     2566.36     2726.41     70.27 o 
   3   2   9     2730.84     2788.46     72.40 o 
   4   2   9      709.39      717.18     22.35 o 
   5   2   9     1837.74     1855.52     50.72 o 
   6   2   9      133.97      122.13      9.12 o 
   7   2   9     1089.47     1164.94     35.16 o 
   8   2   9        4.68        6.81      6.94 o 
 -11   3   9      132.03      130.26      7.44 o 
 -10   3   9      910.17      898.50     25.71 o 
  -9   3   9      188.94      170.49      7.14 o 
  -8   3   9     2584.76     2623.61     54.89 o 
  -7   3   9       28.59       27.80      3.24 o 
  -6   3   9     4120.64     4017.57     81.73 o 
  -5   3   9        0.42        0.54      2.08 o 
  -4   3   9     1139.35     1095.53     23.14 o 
  -3   3   9      352.38      317.81      7.74 o 
  -2   3   9     3658.61     3622.38     73.27 o 
  -1   3   9      938.76      929.57     19.83 o 
   0   3   9     2618.39     2910.77     59.56 o 
   1   3   9     1362.90     1359.06     36.66 o 
   2   3   9     1264.48     1230.72     34.17 o 
   3   3   9     1690.13     1622.66     44.41 o 
   4   3   9     1653.45     1766.66     69.40 o 
   5   3   9      431.44      424.24     22.50 o 
   6   3   9       92.75       98.87      8.67 o 
   7   3   9      262.72      274.28     14.08 o 
 -11   4   9       97.00      106.89      6.79 o 
 -10   4   9     1682.20     1662.86     36.60 o 
  -9   4   9       34.46       27.10      3.93 o 
  -8   4   9     4478.92     4483.54     91.75 o 
  -7   4   9      139.10      122.66      6.63 o 
  -6   4   9     1723.63     1748.34     36.59 o 
  -5   4   9       62.13       49.38      8.31 o 
  -4   4   9     3192.19     3067.33     75.70 o 
  -3   4   9      125.10      118.58      5.38 o 
  -2   4   9      403.70      383.11     11.16 o 
  -1   4   9      304.77      293.23      7.49 o 
   0   4   9      898.44      837.92     18.49 o 
   1   4   9     1025.38     1032.51     29.17 o 
   2   4   9     1167.15     1234.41     34.97 o 
   3   4   9     1017.69     1044.61     56.04 o 
   4   4   9      481.10      492.28     18.51 o 
   5   4   9      700.32      683.52     32.81 o 
   6   4   9       39.50       40.56      8.14 o 
   7   4   9      431.96      464.29     19.27 o 
 -11   5   9        6.81        0.68      4.57 o 
 -10   5   9     1364.15     1324.03     29.72 o 
  -9   5   9        8.84        2.03      3.56 o 
  -8   5   9     1744.13     1736.99     36.97 o 
  -7   5   9        3.67        4.35      1.92 o 
  -6   5   9     5632.97     5626.23    113.68 o 
  -5   5   9      119.02      130.41      7.82 o 
  -4   5   9     2747.70     2631.67     69.97 o 
  -3   5   9      364.03      346.41      8.57 o 
  -2   5   9     5461.69     5540.16    230.67 o 
  -1   5   9     1138.77     1133.51     24.39 o 
   0   5   9     1439.29     1343.03    121.48 o 
   1   5   9     2009.60     1976.95     52.82 o 
   2   5   9      704.04      756.06     53.60 o 
   3   5   9      336.22      341.97     15.14 o 
   4   5   9        1.27        2.95      6.13 o 
   5   5   9       70.25       54.74     14.32 o 
   6   5   9       18.87       22.82      7.73 o 
 -11   6   9        0.26       -0.29      5.72 o 
 -10   6   9     1482.40     1496.68     40.39 o 
  -9   6   9       47.36       46.72      4.33 o 
  -8   6   9     2548.77     2576.72     53.61 o 
  -7   6   9       13.83        7.63      2.70 o 
  -6   6   9     3346.54     3442.36     99.35 o 
  -5   6   9        0.12       -1.17      2.39 o 
  -4   6   9     4945.59     4884.77    104.25 o 
  -3   6   9      424.37      438.02     10.57 o 
  -2   6   9      888.85      907.95     19.93 o 
  -1   6   9       28.22       32.19      8.01 o 
   0   6   9     1758.22     1868.97     69.87 o 
   1   6   9        0.00       -1.76      7.05 o 
   2   6   9        3.52        3.34      5.06 o 
   3   6   9      216.03      204.14     17.05 o 
   4   6   9       48.64       48.56      9.04 o 
   5   6   9       53.36       47.58      9.19 o 
 -11   7   9       37.51       37.52      6.66 o 
 -10   7   9      516.82      530.27     17.30 o 
  -9   7   9        0.15        2.24      4.33 o 
  -8   7   9      900.26      891.35     25.00 o 
  -7   7   9        1.50        6.14      3.77 o 
  -6   7   9     2581.97     2500.00     62.84 o 
  -5   7   9      218.53      194.03      8.01 o 
  -4   7   9     1923.50     1875.77     47.60 o 
  -3   7   9       27.00       36.92      6.55 o 
  -2   7   9     2706.13     2763.81     69.30 o 
  -1   7   9        2.45        4.62      4.35 o 
   0   7   9      369.26      384.30     40.50 o 
   1   7   9      293.35      314.10     13.79 o 
   2   7   9      103.91      111.31      9.20 o 
   3   7   9       73.61       85.03      9.51 o 
   4   7   9      132.59      139.14     12.37 o 
 -11   8   9       14.68       31.18      6.25 o 
 -10   8   9      543.53      549.59     18.12 o 
  -9   8   9        0.95        5.41      4.99 o 
  -8   8   9      696.82      654.79     19.49 o 
  -7   8   9      253.48      213.41      8.95 o 
  -6   8   9      529.59      537.03     16.61 o 
  -5   8   9      892.03      871.82     23.98 o 
  -4   8   9      387.22      388.84     12.58 o 
  -3   8   9     1530.38     1552.76     40.35 o 
  -2   8   9      192.76      173.93     14.64 o 
  -1   8   9      387.17      373.26     21.26 o 
   0   8   9      547.16      596.33     30.55 o 
   1   8   9     2427.37     2455.46     94.27 o 
   2   8   9       25.77       29.82     12.94 o 
   3   8   9      305.70      353.84     27.71 o 
 -10   9   9      288.40      290.62     12.55 o 
  -9   9   9        7.08       10.47      5.07 o 
  -8   9   9      417.39      440.58     14.68 o 
  -7   9   9      800.38      821.66     24.02 o 
  -6   9   9      102.29       93.09      7.50 o 
  -5   9   9      427.54      409.08     13.59 o 
  -4   9   9      288.20      283.53     10.79 o 
  -3   9   9      539.06      500.79     24.24 o 
  -2   9   9       27.80       22.23      9.76 o 
  -1   9   9     1728.17     1743.83     69.03 o 
   0   9   9        0.43       -4.65      9.73 o 
   1   9   9     1469.67     1497.36     63.01 o 
   2   9   9       21.28        9.76     13.44 o 
 -10  10   9      153.49      148.95     17.45 o 
  -9  10   9      340.72      341.46     13.13 o 
  -8  10   9       94.35       80.06      6.78 o 
  -7  10   9      396.95      399.83     14.12 o 
  -6  10   9      238.74      239.36     12.42 o 
  -5  10   9      521.86      544.93     17.27 o 
  -4  10   9       19.26       24.34      9.89 o 
  -3  10   9     1350.64     1382.67     55.52 o 
  -2  10   9       32.34       29.55     11.50 o 
  -1  10   9     1111.25     1150.28     50.28 o 
   0  10   9       19.73       18.55     11.47 o 
   1  10   9     1201.68     1321.13     58.97 o 
  -9  11   9      503.97      527.91     18.14 o 
  -8  11   9        0.18        4.82      6.20 o 
  -7  11   9     1254.44     1286.87     35.33 o 
  -6  11   9       25.83       20.52      6.08 o 
  -5  11   9      975.40      924.06     38.71 o 
  -4  11   9        0.72       -4.95     10.23 o 
  -3  11   9      987.39      997.74     43.79 o 
  -2  11   9       24.62       25.21     11.50 o 
  -1  11   9     1014.42     1116.11     50.98 o 
  -6  12   9       66.17       61.74     13.00 o 
  -5  12   9      734.18      774.40     36.27 o 
  -4  12   9        3.03        1.40     12.57 o 
   1 -12  10       96.66      103.23     12.50 o 
   2 -12  10      127.94      141.54     13.37 o 
   3 -12  10      537.33      539.07     27.48 o 
   4 -12  10      378.21      403.38     24.17 o 
   5 -12  10      510.41      555.35     30.12 o 
   6 -12  10      209.84      226.18     20.36 o 
   7 -12  10      999.33     1105.55     50.14 o 
  -1 -11  10        9.78        7.42      7.42 o 
   0 -11  10      326.90      340.84     19.72 o 
   1 -11  10       37.07       34.70      9.16 o 
   2 -11  10       68.38       68.33     10.60 o 
   3 -11  10      267.27      275.92     18.62 o 
   4 -11  10      154.71      174.80     15.18 o 
   5 -11  10      487.33      482.41     27.08 o 
   6 -11  10       21.17       25.74     12.27 o 
   7 -11  10     1053.56     1083.02     47.80 o 
   8 -11  10        2.94       -3.74     12.07 o 
  -3 -10  10       71.66       75.95     11.57 o 
  -2 -10  10      461.35      464.82     22.87 o 
  -1 -10  10       87.87       90.93     10.60 o 
   0 -10  10       48.68       51.48      8.99 o 
   1 -10  10      397.95      386.40     20.56 o 
   2 -10  10      142.84      129.60     12.47 o 
   3 -10  10      427.33      405.42     22.30 o 
   4 -10  10      523.18      536.53     27.08 o 
   5 -10  10      823.32      873.79     38.98 o 
   6 -10  10      233.34      214.31     18.15 o 
   7 -10  10     1094.86     1133.96     48.30 o 
   8 -10  10       20.30       28.11     11.40 o 
   9 -10  10      343.48      358.53     15.90 o 
  -4  -9  10     1173.15     1238.39     49.41 o 
  -3  -9  10       10.06       11.80      8.99 o 
  -2  -9  10      821.35      878.50     36.84 o 
  -1  -9  10       38.14       37.87      8.42 o 
   0  -9  10     1052.79      964.95     38.54 o 
   1  -9  10      253.93      260.61     16.15 o 
   2  -9  10      162.25      158.32     13.04 o 
   3  -9  10      419.61      426.25     22.87 o 
   4  -9  10      716.43      752.34     33.93 o 
   5  -9  10      595.01      631.56     29.35 o 
   6  -9  10        7.33        5.80      6.00 o 
   7  -9  10      353.28      402.71     19.36 o 
   8  -9  10        0.66        8.20      6.12 o 
   9  -9  10      327.16      357.80     15.00 o 
  -5  -8  10       63.77       67.66      9.59 o 
  -4  -8  10      647.94      668.50     29.02 o 
  -3  -8  10        0.36        3.07      4.45 o 
  -2  -8  10     1793.42     1828.02     47.99 o 
  -1  -8  10        1.06       -0.29      3.75 o 
   0  -8  10      533.39      509.72     15.45 o 
   1  -8  10      708.52      748.23     31.69 o 
   2  -8  10     1176.87     1174.31     46.43 o 
   3  -8  10      466.70      438.05     22.87 o 
   4  -8  10      959.86      959.06     26.61 o 
   5  -8  10      430.28      423.97     16.10 o 
   6  -8  10       10.93       18.20      4.96 o 
   7  -8  10      428.84      446.61     15.39 o 
   8  -8  10       14.99       22.90      9.28 o 
   9  -8  10       55.10       66.52      7.70 o 
  10  -8  10       54.10       75.01     15.11 o 
  -6  -7  10      845.02      808.70     34.93 o 
  -5  -7  10        0.22       -1.24      6.69 o 
  -4  -7  10     1838.32     1822.42     68.66 o 
  -3  -7  10        8.35        4.71      5.32 o 
  -2  -7  10     2619.40     2658.20     96.68 o 
  -1  -7  10        1.18        2.11      3.18 o 
   0  -7  10     2749.70     2683.43     68.34 o 
   1  -7  10       17.50       23.85      4.37 o 
   2  -7  10     2030.45     2152.95     57.63 o 
   3  -7  10      182.14      203.51      7.04 o 
   4  -7  10      361.38      383.39     10.49 o 
   5  -7  10       31.05       17.16      6.13 o 
   6  -7  10      298.29      273.84      9.00 o 
   7  -7  10        3.66        8.14      3.87 o 
   8  -7  10       82.17      118.56      7.98 o 
   9  -7  10       31.15       36.80      6.85 o 
  10  -7  10       88.86       96.91     12.20 o 
  -7  -6  10       24.69       27.18      8.83 o 
  -6  -6  10      890.79      926.00     38.94 o 
  -5  -6  10       16.41       19.22      6.85 o 
  -4  -6  10      543.61      520.85     23.00 o 
  -3  -6  10      751.45      712.29     28.88 o 
  -2  -6  10      842.09      809.74     31.72 o 
  -1  -6  10      626.64      625.35     24.70 o 
   0  -6  10     2535.26     2570.84     65.49 o 
   1  -6  10      164.61      157.39      7.57 o 
   2  -6  10     1711.86     1853.29     38.89 o 
   3  -6  10      645.90      659.03     15.50 o 
   4  -6  10      237.02      272.26      9.54 o 
   5  -6  10       57.30       66.65      4.99 o 
   6  -6  10       19.86       26.44      3.87 o 
   7  -6  10        0.45        2.12      3.69 o 
   8  -6  10      127.42      140.79      6.98 o 
   9  -6  10       30.92       43.34      6.72 o 
  10  -6  10      321.61      310.78     14.38 o 
  -8  -5  10      811.61      857.41     42.65 o 
  -7  -5  10        7.54        9.30      6.86 o 
  -6  -5  10      739.05      745.75     23.90 o 
  -5  -5  10        6.71        3.35      4.89 o 
  -4  -5  10      629.75      648.65     20.18 o 
  -3  -5  10       44.77       39.35      5.85 o 
  -2  -5  10     2390.05     2216.71     80.90 o 
  -1  -5  10      270.45      241.89     11.83 o 
   0  -5  10      404.24      406.09     17.82 o 
   1  -5  10     2470.88     2477.16     66.94 o 
   2  -5  10     1087.98     1119.18     24.14 o 
   3  -5  10      656.52      599.01     14.14 o 
   4  -5  10      287.18      292.92      8.55 o 
   5  -5  10     1058.71     1066.60     39.26 o 
   6  -5  10       10.12       19.56      4.42 o 
   7  -5  10      151.52      147.38      8.36 o 
   8  -5  10      303.35      313.11     15.69 o 
   9  -5  10        2.04        1.89      5.68 o 
  10  -5  10      488.77      519.08     21.56 o 
  -8  -4  10      623.20      663.75     23.49 o 
  -7  -4  10      250.83      257.43     12.87 o 
  -6  -4  10      293.93      298.13     12.98 o 
  -5  -4  10        8.45        6.67      4.81 o 
  -4  -4  10      889.48      879.85     25.64 o 
  -3  -4  10     1721.64     1723.22     45.53 o 
  -2  -4  10      916.27     1019.40     38.68 o 
  -1  -4  10      445.95      436.01     18.02 o 
   0  -4  10      147.14      161.59      9.09 o 
   1  -4  10     3560.16     3777.42    125.63 o 
   2  -4  10        9.03       12.92      2.21 o 
   3  -4  10     5489.15     5927.29    119.72 o 
   4  -4  10      880.24      702.96     92.35 o 
   5  -4  10     3392.45     3412.90     88.03 o 
   6  -4  10      230.51      232.88      8.04 o 
   7  -4  10     1172.52     1187.87     26.99 o 
   8  -4  10      262.82      287.31     12.98 o 
   9  -4  10       46.33       54.36      8.66 o 
  10  -4  10      758.17      786.74     26.49 o 
  -9  -3  10      194.50      228.53     13.92 o 
  -8  -3  10      478.74      495.05     19.08 o 
  -7  -3  10      378.34      371.87     18.17 o 
  -6  -3  10      217.71      195.49      9.84 o 
  -5  -3  10     1663.50     1663.36     44.92 o 
  -4  -3  10      543.60      537.10     17.06 o 
  -3  -3  10     2947.90     2797.64    169.65 o 
  -2  -3  10      131.53      119.57      6.14 o 
  -1  -3  10     2930.66     2875.99    103.49 o 
   0  -3  10      884.71      925.37     35.03 o 
   1  -3  10     3696.01     3853.63    219.67 o 
   2  -3  10       90.07       77.28      6.84 o 
   3  -3  10     4199.24     4297.86     87.30 o 
   4  -3  10      588.78      601.19     31.33 o 
   5  -3  10      397.99      402.02     10.75 o 
   6  -3  10       30.96       31.88      3.81 o 
   7  -3  10      655.72      668.81     21.42 o 
   8  -3  10      748.02      725.14     23.47 o 
   9  -3  10      394.08      409.68     16.82 o 
  10  -3  10      683.80      737.40     34.30 o 
  -9  -2  10      202.64      211.52     13.02 o 
  -8  -2  10       46.03       49.59      7.41 o 
  -7  -2  10     1221.24     1267.95     36.30 o 
  -6  -2  10       71.66       69.04      7.29 o 
  -5  -2  10     3563.79     3748.76     76.93 o 
  -4  -2  10      662.71      666.29     15.24 o 
  -3  -2  10     7152.44     7321.02    147.38 o 
  -1  -2  10     3163.97     3176.04     79.77 o 
   0  -2  10      643.54      687.47     17.96 o 
   1  -2  10     6297.21     6492.18    216.49 o 
   2  -2  10       11.31        9.97      2.04 o 
   3  -2  10     4242.71     4608.33    142.17 o 
   4  -2  10      132.46      121.59      5.15 o 
   5  -2  10     1466.25     1413.69     30.67 o 
   6  -2  10      767.17      738.10     22.55 o 
   7  -2  10     2149.70     2245.26     68.71 o 
   8  -2  10      271.88      269.91     13.18 o 
   9  -2  10      311.03      321.71     15.27 o 
 -10  -1  10       68.24       78.97     10.09 o 
  -9  -1  10     1189.10     1307.11     38.63 o 
  -8  -1  10      212.36      220.62     11.31 o 
  -7  -1  10     1203.76     1215.29     27.24 o 
  -6  -1  10       16.04       12.95      2.75 o 
  -5  -1  10     8230.56     8554.26    172.26 o 
  -4  -1  10      438.40      379.58     22.14 o 
  -3  -1  10     7627.83     7801.82    175.20 o 
  -2  -1  10      279.11      271.55     14.08 o 
  -1  -1  10     9460.92    10061.93    226.28 o 
   0  -1  10       34.48       39.51      4.58 o 
   1  -1  10     7012.22     7154.43    143.96 o 
   2  -1  10      487.61      530.62     22.30 o 
   3  -1  10     2322.50     2486.94     62.92 o 
   4  -1  10        0.46        5.23      2.65 o 
   5  -1  10      622.52      600.26     19.09 o 
   6  -1  10      238.09      240.59     11.17 o 
   7  -1  10      291.58      296.12     21.95 o 
   8  -1  10       25.88       36.29      6.64 o 
   9  -1  10      200.51      223.77     13.31 o 
 -10   0  10       83.39      107.98     11.90 o 
  -9   0  10      488.58      504.50     18.66 o 
  -8   0  10      634.75      647.24     16.29 o 
  -7   0  10     1433.57     1506.05     32.79 o 
  -6   0  10      108.22      113.07      5.20 o 
  -5   0  10     5095.28     5310.90    107.70 o 
  -4   0  10      324.44      327.48      8.27 o 
  -3   0  10     7188.05     7305.43    146.86 o 
  -2   0  10      349.54      348.44     15.49 o 
  -1   0  10    12382.28    12545.16    251.04 o 
   0   0  10      163.85      163.66      6.09 o 
   1   0  10     7318.53     7229.43    145.23 o 
   2   0  10      116.66      116.55      7.64 o 
   3   0  10     3880.98     4054.50     82.75 o 
   4   0  10       14.04       12.11      4.09 o 
   5   0  10       94.78      106.44     12.40 o 
   6   0  10        7.39        2.71      5.03 o 
   7   0  10      263.91      300.31     13.50 o 
   8   0  10       14.92        6.51      6.07 o 
   9   0  10        1.94        5.21      7.66 o 
 -11   1  10      282.95      296.04     24.87 o 
 -10   1  10      195.79      206.96     25.66 o 
  -9   1  10     1510.84     1567.64     34.80 o 
  -8   1  10      469.59      432.30     11.87 o 
  -7   1  10      792.84      762.78     17.90 o 
  -6   1  10      233.58      225.78     10.91 o 
  -5   1  10     2714.75     2729.45     66.38 o 
  -4   1  10       47.69       54.57      3.06 o 
  -3   1  10     2957.53     2966.95     60.32 o 
  -2   1  10      326.28      345.88      8.25 o 
  -1   1  10     6308.43     6424.24    129.19 o 
   0   1  10     2922.38     3093.40     62.89 o 
   1   1  10     5143.43     5195.57    129.86 o 
   2   1  10     1370.53     1435.89     38.23 o 
   3   1  10     1379.25     1363.58     53.79 o 
   4   1  10       76.63       68.10      6.44 o 
   5   1  10      901.18      918.89     27.58 o 
   6   1  10      238.89      235.43     14.93 o 
   7   1  10        2.90       10.26      7.02 o 
   8   1  10       87.60       97.20      9.77 o 
 -11   2  10      496.71      494.48     32.41 o 
 -10   2  10     1171.99     1193.17     27.74 o 
  -9   2  10     1083.79     1104.14     25.37 o 
  -8   2  10      181.04      164.76      8.89 o 
  -7   2  10      702.11      692.24     16.36 o 
  -6   2  10      286.09      268.72      7.73 o 
  -5   2  10     2548.56     2363.82     66.86 o 
  -4   2  10        2.89        8.41      2.10 o 
  -3   2  10     1957.71     2062.95     42.34 o 
  -2   2  10     2033.65     1967.50     40.41 o 
  -1   2  10     1163.95     1028.16     21.79 o 
   0   2  10     2883.40     2978.47     60.78 o 
   1   2  10     1397.81     1421.21     37.91 o 
   2   2  10      116.10       81.92      5.96 o 
   3   2  10      531.35      541.79     17.91 o 
   4   2  10      464.52      449.01     16.25 o 
   5   2  10       37.01       47.96      6.93 o 
   6   2  10      301.06      313.13     14.40 o 
   7   2  10      169.06      183.62     12.94 o 
   8   2  10      126.22      127.03     10.43 o 
 -11   3  10      179.59      194.04      8.95 o 
 -10   3  10      140.86      129.04      6.91 o 
  -9   3  10        5.94       -1.21      3.50 o 
  -8   3  10      151.13      141.59      6.05 o 
  -7   3  10      774.99      796.92     18.20 o 
  -6   3  10      139.84      133.57      5.17 o 
  -5   3  10      964.44      915.73     46.91 o 
  -4   3  10        4.62       13.68      2.39 o 
  -3   3  10      439.04      446.36     10.37 o 
  -2   3  10      170.01      141.24      4.58 o 
  -1   3  10     1467.20     1417.79     29.67 o 
   0   3  10     2065.72     2138.89     65.62 o 
   1   3  10      222.62      236.59     31.42 o 
   2   3  10     1510.68     1562.41     51.81 o 
   3   3  10       15.13       21.16      5.14 o 
   4   3  10     2091.74     2070.33     80.50 o 
   5   3  10      269.47      256.20     12.94 o 
   6   3  10     1614.39     1636.35     46.85 o 
   7   3  10       26.37       29.46      8.20 o 
 -11   4  10        0.49        2.44      4.71 o 
 -10   4  10      535.97      537.71     14.51 o 
  -9   4  10       17.45       15.09      3.56 o 
  -8   4  10       60.07       63.05      4.28 o 
  -7   4  10      339.16      301.90      8.56 o 
  -6   4  10      312.47      272.18      7.84 o 
  -5   4  10     1210.19     1076.23     62.32 o 
  -4   4  10      433.44      420.24     18.36 o 
  -3   4  10      733.65      721.52     19.28 o 
  -2   4  10     4554.05     4536.56     91.65 o 
  -1   4  10      698.32      674.47     15.16 o 
   0   4  10     3028.53     3159.59     80.82 o 
   1   4  10      138.93      151.58     16.25 o 
   2   4  10     1791.24     1828.20     53.74 o 
   3   4  10       10.31        7.62      5.16 o 
   4   4  10     1620.53     1640.42     46.55 o 
   5   4  10       33.59       27.65      6.83 o 
   6   4  10      995.95     1008.05     32.12 o 
 -11   5  10       55.24       43.25      5.42 o 
 -10   5  10       19.54       20.46      4.93 o 
  -9   5  10      281.68      267.75      8.78 o 
  -8   5  10      269.71      259.77     11.88 o 
  -7   5  10       76.61       83.64      8.69 o 
  -6   5  10      389.58      380.46      9.71 o 
  -5   5  10        6.81        5.11      2.50 o 
  -4   5  10      345.92      328.51      8.35 o 
  -3   5  10       11.56        5.88      2.58 o 
  -2   5  10     2224.45     2247.84     46.38 o 
  -1   5  10        8.53        7.87      3.99 o 
   0   5  10     4840.01     5072.09    128.24 o 
   1   5  10       37.44       38.43      5.84 o 
   2   5  10      810.48      870.73     34.87 o 
   3   5  10        0.19       -5.32      5.94 o 
   4   5  10     2484.40     2678.75    108.76 o 
   5   5  10       21.64       21.81      8.49 o 
   6   5  10      850.33      849.85     35.42 o 
 -11   6  10      436.07      460.35     16.35 o 
 -10   6  10        2.01        2.70      5.21 o 
  -9   6  10      548.53      523.47     16.71 o 
  -8   6  10      485.51      475.09     12.13 o 
  -7   6  10      351.19      338.61      9.17 o 
  -6   6  10      307.36      292.52      8.05 o 
  -5   6  10      262.64      276.67      8.17 o 
  -4   6  10     1695.72     1678.79     35.05 o 
  -3   6  10       94.80       94.88      5.40 o 
  -2   6  10     3078.95     3167.81     64.99 o 
  -1   6  10      122.70      120.85      7.49 o 
   0   6  10     1953.53     2068.22     78.19 o 
   1   6  10        5.51        8.80      5.22 o 
   2   6  10     1029.73     1011.54     30.83 o 
   3   6  10        0.50       10.10     10.91 o 
   4   6  10     1456.07     1529.54     45.29 o 
   5   6  10        8.68        3.09     11.70 o 
 -11   7  10      111.85      123.68      8.66 o 
 -10   7  10       33.97       30.30      5.70 o 
  -9   7  10      141.02      136.65      8.07 o 
  -8   7  10      208.75      202.27      8.90 o 
  -7   7  10      166.83      131.90      7.00 o 
  -6   7  10      166.02      171.06      7.79 o 
  -5   7  10      475.28      465.10     14.17 o 
  -4   7  10     1487.89     1303.41     48.67 o 
  -3   7  10     1647.26     1662.24     42.74 o 
  -2   7  10     2799.46     2773.90    100.52 o 
  -1   7  10      478.74      471.45     17.42 o 
   0   7  10     2327.65     2457.99     84.06 o 
   1   7  10       57.61       53.82     10.36 o 
   2   7  10      546.51      604.97     21.51 o 
   3   7  10       90.35       92.55      9.91 o 
   4   7  10      875.49      898.51     30.74 o 
 -11   8  10      688.07      740.73     30.20 o 
 -10   8  10      219.65      218.78     10.52 o 
  -9   8  10      714.62      687.36     20.79 o 
  -8   8  10      119.35      118.42      7.01 o 
  -7   8  10      312.85      317.29     11.52 o 
  -6   8  10      261.74      265.28     10.15 o 
  -5   8  10     1280.04     1290.51     34.08 o 
  -4   8  10     1331.60     1306.40     34.42 o 
  -3   8  10      225.13      228.48     15.58 o 
  -2   8  10     1116.90     1131.59     45.76 o 
  -1   8  10      227.17      229.75     17.78 o 
   0   8  10      116.09       99.05     13.44 o 
   1   8  10       11.67       12.30     10.40 o 
   2   8  10      744.73      830.16     40.98 o 
   3   8  10        8.58        1.44     13.97 o 
 -10   9  10       27.62       37.06      6.69 o 
  -9   9  10      337.21      325.95     12.77 o 
  -8   9  10       72.99       66.52      7.32 o 
  -7   9  10      277.85      257.56     17.98 o 
  -6   9  10      458.54      445.54     14.83 o 
  -5   9  10      427.80      383.45     13.11 o 
  -4   9  10      930.11      904.37     37.31 o 
  -3   9  10      114.82      103.36     12.57 o 
  -2   9  10      160.95      162.66     15.51 o 
  -1   9  10        1.38       -0.13      9.73 o 
   0   9  10      104.50      123.15     14.37 o 
   1   9  10       15.58       22.40     12.74 o 
   2   9  10      368.95      413.08     28.98 o 
  -9  10  10      640.72      650.44     20.57 o 
  -8  10  10       35.06       29.76      6.10 o 
  -7  10  10      182.07      195.16     19.29 o 
  -6  10  10      114.12      108.41      7.39 o 
  -5  10  10      173.40      166.84     13.91 o 
  -4  10  10       86.26       85.88     11.23 o 
  -3  10  10       34.59       47.77     11.93 o 
  -2  10  10       79.72       63.55     11.93 o 
  -1  10  10        2.22        5.75     11.97 o 
   0  10  10       34.09       25.57     11.90 o 
  -8  11  10      119.92      152.41     16.66 o 
  -7  11  10      190.57      197.75     10.80 o 
  -6  11  10       57.85       52.75      9.96 o 
  -5  11  10      147.87      156.55     15.14 o 
  -4  11  10        1.84        3.48     10.80 o 
  -3  11  10      106.26      115.19     15.85 o 
  -2  11  10       21.22       17.32     11.73 o 
   1 -12  11      473.84      511.79     26.21 o 
   2 -12  11      103.51      103.90     12.77 o 
   3 -12  11      420.37      436.64     24.74 o 
   4 -12  11       87.84       87.68     14.94 o 
   5 -12  11      556.79      630.36     33.23 o 
   6 -12  11       85.27      108.31     17.58 o 
  -1 -11  11      526.71      542.08     26.34 o 
   0 -11  11       25.54       14.31      9.09 o 
   1 -11  11      506.62      478.83     24.10 o 
   2 -11  11      154.14      166.81     14.47 o 
   3 -11  11      745.33      750.37     34.00 o 
   4 -11  11      458.44      478.46     27.38 o 
   5 -11  11      352.70      353.77     23.73 o 
   6 -11  11      180.26      187.43     18.69 o 
   7 -11  11      250.84      269.83     22.50 o 
  -3 -10  11      557.58      577.44     28.11 o 
  -2 -10  11       29.70       32.33      9.93 o 
  -1 -10  11      667.20      696.48     30.99 o 
   0 -10  11       43.22       48.07      8.56 o 
   1 -10  11      175.08      190.88     14.78 o 
   2 -10  11      924.55      886.16     37.97 o 
   3 -10  11      186.68      181.18     15.11 o 
   4 -10  11     1346.78     1478.58     59.87 o 
   5 -10  11       64.85       73.54     13.10 o 
   6 -10  11      847.05      896.12     40.18 o 
   7 -10  11       72.60       92.80     13.94 o 
   8 -10  11     1039.72     1055.30     46.37 o 
  -4  -9  11      146.83      151.90     13.74 o 
  -3  -9  11      558.98      572.80     27.34 o 
  -2  -9  11      313.53      338.97     19.66 o 
  -1  -9  11       13.34        6.82      7.72 o 
   0  -9  11      533.76      534.02     24.50 o 
   1  -9  11       33.49       23.67      7.32 o 
   2  -9  11     1293.88     1313.21     51.81 o 
   3  -9  11       95.01      133.41     12.74 o 
   4  -9  11     1301.73     1283.62     52.35 o 
   5  -9  11        2.16        9.56      9.19 o 
   6  -9  11     1560.51     1646.09     64.52 o 
   7  -9  11       23.72       28.71      6.65 o 
   8  -9  11     1489.32     1496.87     41.16 o 
   9  -9  11       24.04       28.01      7.56 o 
  -5  -8  11        0.04       -6.55      7.35 o 
  -4  -8  11      584.49      565.28     25.44 o 
  -3  -8  11        0.32       -0.78      4.84 o 
  -2  -8  11      520.71      534.68     16.84 o 
  -1  -8  11      102.69       93.53      6.02 o 
   0  -8  11     2049.49     1983.84     51.52 o 
   1  -8  11        2.05        7.32      6.42 o 
   2  -8  11     2254.71     2361.42     87.38 o 
   3  -8  11       42.76       43.76      9.63 o 
   4  -8  11     1831.47     1967.03     74.51 o 
   5  -8  11        2.90        7.31      4.75 o 
   6  -8  11     1002.89     1035.62     42.62 o 
   7  -8  11      111.06      110.85      7.89 o 
   8  -8  11     1041.02     1061.66     30.45 o 
   9  -8  11        3.95       10.70      6.92 o 
  -6  -7  11      209.57      202.31     15.01 o 
  -5  -7  11       46.83       57.53      8.56 o 
  -4  -7  11      423.52      403.08     19.36 o 
  -3  -7  11        2.94       -3.04      5.21 o 
  -2  -7  11     1461.15     1440.87     53.92 o 
  -1  -7  11     1710.33     1672.76     43.89 o 
   0  -7  11     3628.36     3628.77     91.65 o 
   1  -7  11       15.39       20.74      4.21 o 
   2  -7  11     2123.43     2346.98     61.08 o 
   3  -7  11      508.20      508.77     18.77 o 
   4  -7  11     1697.70     1796.52     38.55 o 
   5  -7  11        0.46        5.23      3.64 o 
   6  -7  11     1443.85     1559.19     34.29 o 
   7  -7  11        0.01        0.02      4.16 o 
   8  -7  11     1027.65     1060.11     30.20 o 
   9  -7  11       26.12       23.93      8.79 o 
  -7  -6  11      191.53      212.07     16.61 o 
  -6  -6  11        9.31        4.25      7.66 o 
  -5  -6  11        6.37        7.09      7.02 o 
  -4  -6  11      638.62      621.84     26.51 o 
  -3  -6  11      350.00      322.85     15.98 o 
  -2  -6  11      361.17      382.92     17.05 o 
  -1  -6  11       27.81       20.09      4.71 o 
   0  -6  11     4514.62     4654.28    116.60 o 
   1  -6  11       31.31       29.78      5.01 o 
   2  -6  11     3381.37     3578.47    233.95 o 
   3  -6  11       39.14       46.25      6.79 o 
   4  -6  11     3492.02     3714.28     76.47 o 
   5  -6  11        0.96        3.28      3.99 o 
   6  -6  11     2264.23     2450.54     51.89 o 
   7  -6  11       12.45       14.53      4.11 o 
   8  -6  11      630.07      625.29     16.76 o 
   9  -6  11       43.75       35.86      7.19 o 
  -7  -5  11      339.59      355.36     15.60 o 
  -6  -5  11      886.89      873.03     26.98 o 
  -5  -5  11      178.80      174.03      9.27 o 
  -4  -5  11     1259.65     1208.21     46.60 o 
  -3  -5  11     1023.12      991.96     38.41 o 
  -2  -5  11     2688.27     2695.94     97.78 o 
  -1  -5  11     1576.87     1460.02     54.02 o 
   0  -5  11     2188.37     2240.15     57.55 o 
   1  -5  11       30.44       50.38      5.65 o 
   2  -5  11     2204.28     2318.65    102.65 o 
   3  -5  11       42.06       51.98      4.33 o 
   4  -5  11      478.03      472.31     24.24 o 
   5  -5  11      712.89      746.03     17.77 o 
   6  -5  11     2769.46     2821.22     73.18 o 
   7  -5  11      117.90      119.67      8.16 o 
   8  -5  11      919.46      926.16     28.11 o 
   9  -5  11       90.52       87.72     12.27 o 
  -8  -4  11       64.83       63.31      8.77 o 
  -7  -4  11      460.38      456.46     17.59 o 
  -6  -4  11      422.37      390.79     15.20 o 
  -5  -4  11      277.75      272.13     11.73 o 
  -4  -4  11       99.28      107.18      7.19 o 
  -3  -4  11      311.31      277.20     10.62 o 
  -2  -4  11      214.83      203.88     10.83 o 
  -1  -4  11        2.66        6.75      3.78 o 
   0  -4  11     1993.28     2110.94     76.95 o 
   1  -4  11      852.71      852.47     27.55 o 
   2  -4  11      309.02      297.75     13.68 o 
   3  -4  11      740.22      821.63     18.50 o 
   5  -4  11       28.62       35.28      3.69 o 
   6  -4  11     2344.12     2314.13    101.51 o 
   7  -4  11      819.96      793.11     24.37 o 
   8  -4  11      307.40      300.21     13.55 o 
   9  -4  11      326.87      330.90     15.05 o 
  -9  -3  11      661.70      700.73     25.11 o 
  -8  -3  11       18.76       15.28      6.88 o 
  -7  -3  11      508.98      501.79     18.31 o 
  -6  -3  11      294.33      305.20     17.93 o 
  -5  -3  11      358.59      370.55     13.54 o 
  -4  -3  11      345.28      312.07     11.58 o 
  -3  -3  11     1646.43     1644.33     43.38 o 
  -2  -3  11     2674.79     2595.13     96.21 o 
  -1  -3  11      164.47      151.93      8.89 o 
   0  -3  11       31.58       26.41      4.51 o 
   1  -3  11     1062.94     1179.06     39.91 o 
   2  -3  11      834.80      897.50     23.94 o 
   3  -3  11      152.17      144.30      5.44 o 
   4  -3  11      776.69      793.21     18.15 o 
   5  -3  11      450.09      432.64     11.54 o 
   6  -3  11      929.46      926.03     27.19 o 
   7  -3  11     2003.26     2045.93     55.27 o 
   8  -3  11      163.74      162.86     11.35 o 
   9  -3  11      447.41      449.32     17.89 o 
  -9  -2  11     1277.75     1359.16     45.04 o 
  -8  -2  11      149.34      130.60      9.59 o 
  -7  -2  11      387.49      398.05     15.46 o 
  -6  -2  11        5.25       -1.19      4.77 o 
  -5  -2  11     1481.20     1431.96     39.02 o 
  -4  -2  11       69.68       63.91      8.27 o 
  -3  -2  11     1155.86     1031.25     28.09 o 
  -2  -2  11      626.33      651.94     18.57 o 
  -1  -2  11      415.54      447.74     13.44 o 
   0  -2  11        0.58        2.78      1.67 o 
   1  -2  11      423.35      397.44      9.64 o 
   2  -2  11      469.27      481.07     11.43 o 
   3  -2  11     1165.51     1207.26     79.14 o 
   4  -2  11        1.09       -1.56      2.58 o 
   5  -2  11     2713.61     2657.55     69.15 o 
   6  -2  11       97.33       93.27      7.01 o 
   7  -2  11     1983.81     1991.04     54.26 o 
   8  -2  11       16.98       18.56      6.19 o 
   9  -2  11     1022.96     1054.12     42.42 o 
 -10  -1  11       47.40       65.27      9.68 o 
  -9  -1  11      482.25      492.83     19.03 o 
  -8  -1  11      356.83      370.93     14.98 o 
  -7  -1  11      279.06      275.55     12.17 o 
  -6  -1  11     1246.42     1257.92     35.08 o 
  -5  -1  11      655.12      610.99     20.91 o 
  -4  -1  11      214.77      210.99      6.16 o 
  -3  -1  11       36.47       36.48      2.21 o 
  -2  -1  11      385.48      374.07      8.88 o 
  -1  -1  11     1249.10     1378.47     28.78 o 
   0  -1  11      394.03      438.85     18.22 o 
   1  -1  11      297.78      282.87      7.59 o 
   2  -1  11      436.16      474.65     32.14 o 
   3  -1  11      837.50      838.88     18.76 o 
   4  -1  11      626.15      613.26     19.02 o 
   5  -1  11     1621.76     1695.01     45.99 o 
   6  -1  11        2.64       -1.16      4.72 o 
   7  -1  11     2126.01     2193.42     59.49 o 
   8  -1  11        0.06       -3.86      5.82 o 
   9  -1  11      919.58      948.30     54.74 o 
 -10   0  11       16.63       11.56      7.60 o 
  -9   0  11      184.28      194.98     11.59 o 
  -8   0  11      935.26      929.99     28.02 o 
  -7   0  11       87.60       86.69      5.57 o 
  -6   0  11      199.51      233.03      7.24 o 
  -5   0  11      772.89      756.43     17.12 o 
  -4   0  11     1479.70     1428.24     64.06 o 
  -3   0  11      406.38      364.08      8.84 o 
  -2   0  11     2092.32     2077.68     78.80 o 
  -1   0  11      707.83      661.03     14.61 o 
   0   0  11     1528.62     1599.08     40.93 o 
   1   0  11      137.13      108.42      4.89 o 
   2   0  11       28.90       42.50      5.57 o 
   3   0  11     4168.10     4210.76    106.79 o 
   4   0  11      262.42      267.29     11.48 o 
   5   0  11     3449.99     3511.94     90.82 o 
   6   0  11      316.33      307.01     25.32 o 
   7   0  11     1166.06     1195.07     35.64 o 
   8   0  11       70.89       88.91      9.31 o 
 -10   1  11     1394.04     1478.84     42.53 o 
  -9   1  11        2.70        2.44      6.10 o 
  -8   1  11      699.52      734.30     17.84 o 
  -7   1  11      360.68      374.53     10.34 o 
  -6   1  11     3255.62     3392.43     69.66 o 
  -5   1  11        0.51        0.61      2.32 o 
  -4   1  11     1804.01     1846.12     38.30 o 
  -3   1  11      734.67      674.75     14.89 o 
  -2   1  11     5329.65     5283.95    106.52 o 
  -1   1  11      297.83      283.05      7.26 o 
   0   1  11     2233.70     2178.34     55.40 o 
   1   1  11     1558.53     1553.09     40.75 o 
   2   1  11      297.58      281.33     12.18 o 
   3   1  11     3084.10     3141.66     81.07 o 
   4   1  11       72.53       71.49      6.74 o 
   5   1  11     2668.10     2769.16     73.11 o 
   6   1  11        6.19       12.85      6.32 o 
   7   1  11      907.69      957.40     30.38 o 
   8   1  11       62.81       72.14      9.65 o 
 -11   2  11      340.96      343.93     18.39 o 
 -10   2  11      708.13      746.32     24.43 o 
  -9   2  11       45.32       48.81      4.52 o 
  -8   2  11     1067.14     1107.63     24.95 o 
  -7   2  11        4.56        3.18      2.77 o 
  -6   2  11      252.96      275.27      7.95 o 
  -5   2  11        2.09        2.20      2.53 o 
  -4   2  11     2633.64     2603.85     53.31 o 
  -3   2  11     1267.03     1246.47     26.19 o 
  -2   2  11     2468.40     2430.79     49.70 o 
  -1   2  11      908.45      809.30     17.60 o 
   0   2  11     2528.12     2657.16     74.26 o 
   1   2  11     1744.03     1780.32     48.66 o 
   2   2  11     1022.05     1058.76     29.86 o 
   3   2  11     3139.75     3127.22     81.08 o 
   4   2  11      288.30      299.32     13.05 o 
   5   2  11      978.86      987.11     30.03 o 
   6   2  11       44.52       59.71      7.85 o 
   7   2  11      384.06      415.63     17.92 o 
 -11   3  11        3.23       -0.44      7.32 o 
 -10   3  11     2323.89     2432.48     52.06 o 
  -9   3  11        9.10        9.65      3.79 o 
  -8   3  11     1646.20     1687.14     36.27 o 
  -7   3  11        9.77        6.64      3.03 o 
  -6   3  11     4787.08     4903.97     99.58 o 
  -5   3  11       95.81       93.05      4.25 o 
  -4   3  11     4175.33     4255.60     86.20 o 
  -3   3  11      733.43      769.72     16.84 o 
  -2   3  11     4508.08     4647.08     93.91 o 
  -1   3  11     1297.63     1249.60     26.46 o 
   0   3  11      413.83      386.25     20.32 o 
   1   3  11      226.24      214.59      9.45 o 
   2   3  11      670.20      676.37     21.28 o 
   3   3  11      864.92      899.29     46.47 o 
   4   3  11      364.29      354.51     21.36 o 
   5   3  11       62.21       61.85      7.36 o 
   6   3  11       59.96       68.99      8.87 o 
   7   3  11      173.27      178.14     12.29 o 
 -11   4  11       65.38       83.31      6.23 o 
 -10   4  11     2760.07     2930.36     61.81 o 
  -9   4  11        8.42       10.41      3.67 o 
  -8   4  11     2297.73     2326.70     48.89 o 
  -7   4  11        8.63       12.15      4.49 o 
  -6   4  11     1977.33     1997.25     41.63 o 
  -5   4  11       45.60       42.95      3.06 o 
  -4   4  11     4251.74     4179.55     84.71 o 
  -3   4  11       15.55       18.05      2.57 o 
  -2   4  11       28.04       31.19      2.62 o 
  -1   4  11        3.15        7.29      2.35 o 
   0   4  11       41.09       45.84      5.53 o 
   1   4  11       34.00       27.69      5.06 o 
   2   4  11      226.55      244.57     11.63 o 
   3   4  11       28.77       39.46      6.51 o 
   4   4  11       17.95       31.12      9.76 o 
   5   4  11       18.49       20.78      8.52 o 
   6   4  11        4.62        8.78      7.84 o 
 -11   5  11       68.39       65.44      5.97 o 
 -10   5  11      640.92      675.12     17.06 o 
  -9   5  11      142.18      127.83      6.15 o 
  -8   5  11     1740.03     1714.57     36.60 o 
  -7   5  11       48.44       49.93      3.54 o 
  -6   5  11     5036.40     4922.67    121.22 o 
  -5   5  11        1.15        3.07      2.69 o 
  -4   5  11     3569.67     3483.52     70.86 o 
  -3   5  11       92.21       84.94      4.12 o 
  -2   5  11     1463.63     1460.77     37.51 o 
  -1   5  11      375.50      361.49     12.63 o 
   0   5  11       14.27       20.18      5.12 o 
   1   5  11       63.70       68.38      8.12 o 
   2   5  11       13.41       11.13      5.22 o 
   3   5  11      127.01      133.50      9.81 o 
   4   5  11       28.82       40.93      8.20 o 
   5   5  11      108.93      123.47     14.94 o 
 -11   6  11       11.53       15.57      6.05 o 
 -10   6  11     1673.92     1675.06     44.77 o 
  -9   6  11       34.33       31.36      5.30 o 
  -8   6  11      761.21      758.42     17.71 o 
  -7   6  11      188.85      173.04      6.22 o 
  -6   6  11     1865.95     1884.01     39.42 o 
  -5   6  11      442.28      422.35     10.48 o 
  -4   6  11      648.78      603.74     14.00 o 
  -3   6  11      916.60      932.77     20.56 o 
  -2   6  11       28.91       29.45      4.70 o 
  -1   6  11     1181.47     1173.53     32.91 o 
   0   6  11       22.94       25.56      4.95 o 
   1   6  11      392.78      390.21     15.09 o 
   2   6  11        0.33        5.73      5.61 o 
   3   6  11      118.83      112.28     15.31 o 
   4   6  11      335.87      337.49     19.04 o 
   5   6  11       66.04       67.83     14.81 o 
 -11   7  11      180.03      172.27     10.11 o 
 -10   7  11       96.28       91.48      7.30 o 
  -9   7  11      138.43      137.24      7.88 o 
  -8   7  11      603.22      579.16     17.61 o 
  -7   7  11      699.37      702.12     20.98 o 
  -6   7  11      974.04      912.83     25.00 o 
  -5   7  11      667.49      635.72     18.25 o 
  -4   7  11       46.01       47.44     10.41 o 
  -3   7  11      921.73      971.77     38.84 o 
  -2   7  11        4.38       11.20      7.86 o 
  -1   7  11      975.09      967.83     28.63 o 
   0   7  11        4.08        7.10      7.82 o 
   1   7  11       27.36       23.96      6.53 o 
   2   7  11       10.72        3.83      6.48 o 
   3   7  11      207.30      234.87     19.20 o 
   4   7  11      123.67      143.23     12.57 o 
 -10   8  11      372.18      396.85     14.77 o 
  -9   8  11      333.77      339.87     14.81 o 
  -8   8  11        9.69       10.00      4.91 o 
  -7   8  11      829.87      825.31     23.43 o 
  -6   8  11       84.31       93.40      7.25 o 
  -5   8  11     1550.28     1491.43     39.02 o 
  -4   8  11       86.89       82.77     10.03 o 
  -3   8  11     1569.93     1602.70     60.97 o 
  -2   8  11       44.69       57.86     10.66 o 
  -1   8  11     2073.34     2147.18     82.07 o 
   0   8  11       58.42       62.98     12.17 o 
   1   8  11      393.20      410.44     24.97 o 
   2   8  11       39.23       37.14     12.97 o 
   3   8  11      747.83      805.56     42.49 o 
 -10   9  11       12.42       17.40      6.16 o 
  -9   9  11      718.34      721.63     21.90 o 
  -8   9  11      227.18      229.27     10.67 o 
  -7   9  11     1103.68     1101.00     30.25 o 
  -6   9  11      122.28      117.17      7.43 o 
  -5   9  11     1339.80     1320.46     50.88 o 
  -4   9  11      256.65      216.88     15.24 o 
  -3   9  11     1671.79     1635.32     63.58 o 
  -2   9  11        2.19        5.95     10.10 o 
  -1   9  11     1108.28     1241.00     52.65 o 
   0   9  11       12.52       14.31     11.17 o 
   1   9  11      429.82      422.77     26.78 o 
  -9  10  11      478.82      527.56     21.08 o 
  -8  10  11       34.98       22.25      6.19 o 
  -7  10  11      642.10      624.42     19.55 o 
  -6  10  11        0.00        8.02      8.93 o 
  -5  10  11     1043.89     1037.65     42.52 o 
  -4  10  11       19.40       15.24     10.20 o 
  -3  10  11      968.88     1065.40     45.90 o 
  -2  10  11       60.01       59.90     13.30 o 
  -1  10  11      826.82      939.98     44.49 o 
   0  10  11       17.23       20.73     13.94 o 
  -8  11  11       25.08       24.90      6.55 o 
  -7  11  11     1558.34     1528.28     58.80 o 
  -6  11  11      150.46      133.91     13.71 o 
  -5  11  11     1165.04     1174.51     48.14 o 
  -4  11  11       27.94       34.63     12.27 o 
  -3  11  11      445.69      442.39     26.34 o 
  -2  11  11       69.23       59.37     13.74 o 
   2 -12  12      349.11      326.06     20.93 o 
   3 -12  12      700.29      677.83     33.16 o 
   4 -12  12      285.15      285.78     21.43 o 
   5 -12  12      745.69      752.74     38.28 o 
  -1 -11  12       54.30       57.60     11.03 o 
   0 -11  12      448.60      422.20     22.26 o 
   1 -11  12       72.30      107.94     12.17 o 
   2 -11  12       36.57       33.86      9.53 o 
   3 -11  12      106.21      112.89     13.94 o 
   4 -11  12      196.00      223.27     18.32 o 
   5 -11  12      727.14      739.81     37.31 o 
   6 -11  12      210.38      219.76     19.32 o 
   7 -11  12      427.01      425.28     28.21 o 
  -2 -10  12      394.31      438.31     23.43 o 
  -1 -10  12      149.32      145.31     12.37 o 
   0 -10  12      106.99      106.70     10.80 o 
   1 -10  12      133.80      126.16     12.57 o 
   2 -10  12      495.49      461.51     24.37 o 
   3 -10  12      550.09      550.77     27.95 o 
   4 -10  12      196.97      173.93     16.05 o 
   5 -10  12      100.28      113.89     15.04 o 
   6 -10  12       31.28       37.41     11.87 o 
   7 -10  12      369.45      418.26     25.97 o 
   8 -10  12       36.60       28.95     13.14 o 
  -4  -9  12      900.59      886.32     37.81 o 
  -3  -9  12       12.44        4.68      8.89 o 
  -2  -9  12      910.04      968.49     40.28 o 
  -1  -9  12      211.70      200.40     15.08 o 
   0  -9  12     1052.17     1026.09     41.55 o 
   1  -9  12       60.04       73.11      9.39 o 
   2  -9  12      360.95      383.49     21.06 o 
   3  -9  12      343.93      356.72     21.16 o 
   4  -9  12       15.46       34.30     10.70 o 
   5  -9  12       98.01      132.41     14.24 o 
   6  -9  12        0.10       11.97      9.73 o 
   7  -9  12       13.91       20.79     10.56 o 
   8  -9  12      204.62      205.85     17.12 o 
   9  -9  12       19.04       18.19     13.47 o 
  -5  -8  12       23.79       10.06      8.26 o 
  -4  -8  12      698.58      689.43     29.42 o 
  -3  -8  12        6.84        2.04      7.20 o 
  -2  -8  12      498.60      479.48     15.59 o 
  -1  -8  12       18.51       17.21      4.47 o 
   0  -8  12      453.95      421.12     14.07 o 
   1  -8  12      231.38      215.95     15.14 o 
   2  -8  12      164.65      154.37     13.51 o 
   3  -8  12      175.28      155.34     13.97 o 
   4  -8  12      192.64      201.17     16.01 o 
   5  -8  12       41.51       40.42      9.36 o 
   6  -8  12       65.09       91.79     11.67 o 
   7  -8  12        0.06       -0.53      5.44 o 
   8  -8  12      165.32      178.45     10.89 o 
   9  -8  12       13.50       15.95      9.23 o 
  -6  -7  12     1079.50     1087.16     44.33 o 
  -5  -7  12       16.89        6.08      7.66 o 
  -4  -7  12      853.83      867.67     35.13 o 
  -3  -7  12       77.91       77.45      8.02 o 
  -2  -7  12     1638.13     1569.50     58.50 o 
  -1  -7  12      247.28      250.83      9.88 o 
   0  -7  12      678.92      686.26     20.11 o 
   1  -7  12      111.87       99.95      6.20 o 
   2  -7  12       25.34       20.77      4.63 o 
   3  -7  12       57.55       39.40      5.76 o 
   4  -7  12      195.61      171.32     13.87 o 
   5  -7  12       19.45       43.12     16.95 o 
   6  -7  12      405.21      449.90     25.05 o 
   7  -7  12      151.82      157.10      7.69 o 
   8  -7  12      397.54      394.76     15.11 o 
   9  -7  12       18.05       28.01     10.13 o 
  -6  -6  12      288.44      284.04     17.32 o 
  -5  -6  12      633.46      603.42     26.91 o 
  -4  -6  12       86.32       71.90      7.89 o 
  -3  -6  12     1083.19     1050.22     40.72 o 
  -2  -6  12      515.15      504.70     21.39 o 
  -1  -6  12     1743.11     1711.64     63.11 o 
   0  -6  12       34.41       51.72     22.95 o 
   1  -6  12     1151.70     1097.22     69.46 o 
   2  -6  12      202.19      189.26     22.56 o 
   3  -6  12     1695.99     1596.78    184.94 o 
   4  -6  12        5.46       11.14      3.49 o 
   5  -6  12      136.67      125.59      6.20 o 
   6  -6  12      652.35      701.49     17.57 o 
   7  -6  12      108.26      115.93      6.41 o 
   8  -6  12      448.34      473.95     17.57 o 
   9  -6  12       16.08       18.81      7.99 o 
  -7  -5  12       91.75       81.16      8.80 o 
  -6  -5  12      171.25      173.34     26.21 o 
  -5  -5  12      662.54      655.43     21.04 o 
  -4  -5  12      350.57      352.57     17.45 o 
  -3  -5  12     1018.92      996.27     38.64 o 
  -2  -5  12      224.39      211.90     11.37 o 
  -1  -5  12     4349.86     4508.90    161.53 o 
   0  -5  12       86.84       80.97     12.69 o 
   1  -5  12     1917.71     1959.41     53.10 o 
   2  -5  12       16.95       12.67      3.98 o 
   3  -5  12     2485.08     2465.46     95.40 o 
   4  -5  12       19.91       18.09      3.75 o 
   5  -5  12     1415.00     1377.20     84.56 o 
   6  -5  12     1307.53     1298.13     43.45 o 
   7  -5  12      326.68      336.89     23.57 o 
   8  -5  12      335.79      361.91     15.16 o 
   9  -5  12      163.93      175.37     14.61 o 
  -8  -4  12      124.94      132.98     17.85 o 
  -7  -4  12      890.95      939.16     39.26 o 
  -6  -4  12       23.88       20.23      5.95 o 
  -5  -4  12     1188.70     1199.75     46.73 o 
  -4  -4  12      161.36      151.46      8.09 o 
  -3  -4  12     1778.01     1785.83     47.09 o 
  -2  -4  12        6.54        7.19      4.35 o 
  -1  -4  12     4331.11     3778.56    135.72 o 
   0  -4  12      322.94      362.80     16.25 o 
   1  -4  12     2801.93     2890.46     73.56 o 
   2  -4  12       48.78       62.62      4.49 o 
   3  -4  12    12390.42    13052.71    816.61 o 
   4  -4  12      218.53      220.02      7.29 o 
   5  -4  12     2842.97     2916.27     60.85 o 
   6  -4  12      574.72      567.96     18.65 o 
   7  -4  12      754.88      749.26     27.08 o 
   8  -4  12      356.21      377.77     18.57 o 
   9  -4  12      122.10      107.40      9.77 o 
  -9  -3  12      605.31      614.42     35.74 o 
  -8  -3  12       44.35       43.10      7.83 o 
  -7  -3  12     1524.59     1595.92     44.64 o 
  -6  -3  12       49.79       34.30      5.92 o 
  -5  -3  12     2996.07     3017.21     78.06 o 
  -4  -3  12       35.41       23.06     12.62 o 
  -3  -3  12     5428.71     5540.21    198.06 o 
  -2  -3  12        1.51        3.62      3.31 o 
  -1  -3  12     2695.84     2569.48     93.17 o 
   0  -3  12       61.71       65.85      5.98 o 
   1  -3  12     3122.12     3140.72     64.11 o 
   2  -3  12      150.19      133.27      5.21 o 
   3  -3  12      676.43      617.87     14.54 o 
   4  -3  12      235.20      227.63      9.56 o 
   5  -3  12     1311.36     1321.46     36.61 o 
   6  -3  12      476.40      495.71     17.09 o 
   7  -3  12      272.42      278.61     12.71 o 
   8  -3  12       25.20       27.41     10.81 o 
   9  -3  12      220.31      218.65     18.35 o 
  -9  -2  12     1034.99     1077.44     33.57 o 
  -8  -2  12       93.25       87.55      8.51 o 
  -7  -2  12     1815.22     2001.50     54.40 o 
  -6  -2  12      179.50      178.20      9.54 o 
  -5  -2  12     1667.70     1643.34     44.12 o 
  -4  -2  12      106.76      103.58      6.70 o 
  -3  -2  12     4199.59     4338.18    109.08 o 
  -1  -2  12     3358.52     3391.66    122.15 o 
   0  -2  12        1.71        1.53      2.00 o 
   1  -2  12     2195.20     2315.60     47.71 o 
   2  -2  12       78.16       72.63      4.65 o 
   3  -2  12     6077.08     6470.15    175.85 o 
   4  -2  12      119.78      113.77      7.06 o 
   5  -2  12      688.81      681.83     21.30 o 
   6  -2  12       12.28       15.26      5.21 o 
   7  -2  12      547.49      556.65     19.71 o 
   8  -2  12        2.55        9.93      6.61 o 
   9  -2  12        0.31        8.52      7.81 o 
 -10  -1  12       72.58       85.54     17.78 o 
  -9  -1  12      640.37      633.48     22.37 o 
  -8  -1  12       90.21      101.28      8.53 o 
  -7  -1  12     1453.01     1523.69     42.25 o 
  -6  -1  12        2.23       -1.19      4.31 o 
  -5  -1  12     3166.63     3214.23     82.28 o 
  -4  -1  12       72.62       79.41     11.05 o 
  -3  -1  12     6142.15     5791.83    188.68 o 
  -2  -1  12      109.26      107.44      6.62 o 
  -1  -1  12     2842.77     2762.90     56.34 o 
   0  -1  12       69.78       56.90      5.15 o 
   1  -1  12     3881.53     4151.13    181.25 o 
   2  -1  12      357.12      368.54      9.46 o 
   3  -1  12       98.26      106.98     21.34 o 
   4  -1  12       22.56       30.99      6.02 o 
   5  -1  12      202.55      196.23      9.93 o 
   6  -1  12      263.89      229.04     11.53 o 
   7  -1  12       56.50       42.21      6.75 o 
   8  -1  12      104.47      107.06      9.37 o 
 -10   0  12      194.84      211.99     13.20 o 
  -9   0  12      459.22      479.39     18.32 o 
  -8   0  12       72.58       76.78      7.58 o 
  -7   0  12      670.47      689.08     21.50 o 
  -6   0  12       58.65       57.34     10.83 o 
  -5   0  12      999.67      991.98     21.79 o 
  -4   0  12      201.92      208.91      6.14 o 
  -3   0  12     3414.56     3332.77     67.82 o 
  -2   0  12       59.30       56.01      2.99 o 
  -1   0  12     2647.51     2677.34    136.84 o 
   0   0  12      839.86      800.83     21.54 o 
   1   0  12     4421.77     4626.43    123.31 o 
   2   0  12      415.28      364.71     12.73 o 
   3   0  12      934.49      983.86     34.80 o 
   4   0  12      902.02      841.06     25.20 o 
   5   0  12       27.08       23.03      5.22 o 
   6   0  12      448.24      418.15     16.15 o 
   7   0  12       89.19       86.65      8.79 o 
   8   0  12      171.69      175.91     11.59 o 
 -10   1  12      152.09      151.94     10.63 o 
  -9   1  12      260.43      247.53     12.27 o 
  -8   1  12        2.42        0.39      5.26 o 
  -7   1  12      478.11      468.48     12.02 o 
  -6   1  12      395.06      428.81     11.04 o 
  -5   1  12     2008.76     2034.72     53.18 o 
  -4   1  12      682.00      659.80     17.61 o 
  -3   1  12     1018.86      975.61     20.95 o 
  -2   1  12      572.56      544.80     12.46 o 
  -1   1  12     1976.35     1939.67     40.08 o 
   0   1  12     4894.69     4975.23    124.17 o 
   1   1  12     1936.35     2083.83     71.69 o 
   2   1  12     1764.84     1667.27     57.20 o 
   3   1  12       42.08       34.74     10.33 o 
   4   1  12      660.05      688.35     22.11 o 
   5   1  12       97.07       92.12      8.02 o 
   6   1  12      708.23      726.85     24.23 o 
   7   1  12       49.73       57.51      8.86 o 
   8   1  12      367.55      395.69     24.00 o 
 -10   2  12      164.55      180.71     11.54 o 
  -9   2  12      181.08      185.80     10.31 o 
  -8   2  12       61.69       56.76      4.72 o 
  -7   2  12      277.85      281.51      8.47 o 
  -6   2  12      659.30      702.69     16.23 o 
  -5   2  12      588.08      590.50     13.69 o 
  -4   2  12      820.50      803.55     31.94 o 
  -3   2  12       61.41       53.50      3.08 o 
  -2   2  12     1472.14     1451.18     30.38 o 
  -1   2  12      132.65      140.76      5.87 o 
   0   2  12     5250.08     5276.37    131.94 o 
   1   2  12      654.10      512.35     46.63 o 
   2   2  12     2899.85     2887.22     74.75 o 
   3   2  12       18.38       15.57      8.88 o 
   4   2  12     1416.90     1345.34     38.36 o 
   5   2  12       46.89       53.05      6.81 o 
   6   2  12      610.05      597.81     21.82 o 
   7   2  12        1.04       -2.12      6.18 o 
 -11   3  12       17.33       10.09      8.08 o 
 -10   3  12        2.06       -5.77      6.45 o 
  -9   3  12        0.92        1.50      3.75 o 
  -8   3  12      104.28      105.37      5.47 o 
  -7   3  12      114.77      111.20      5.22 o 
  -6   3  12      410.31      410.41     10.43 o 
  -5   3  12      451.05      403.15     10.02 o 
  -4   3  12      716.67      694.39     15.55 o 
  -3   3  12      143.01      135.81      5.18 o 
  -2   3  12     1170.87     1119.74     23.91 o 
  -1   3  12      286.73      305.51      8.09 o 
   0   3  12     7601.34     6937.31    446.84 o 
   1   3  12       59.28       51.83      5.26 o 
   2   3  12     2391.98     2581.77     67.81 o 
   3   3  12       63.69       70.32      6.92 o 
   4   3  12     1478.17     1483.74     42.21 o 
   5   3  12        5.26        2.47      6.30 o 
   6   3  12     1664.39     1658.40     48.03 o 
   7   3  12      125.59      146.55     14.98 o 
 -11   4  12       48.72       64.06      8.04 o 
 -10   4  12        8.86        9.72      4.50 o 
  -9   4  12      117.91      110.15      5.87 o 
  -8   4  12      395.92      400.70     10.93 o 
  -7   4  12       39.42       38.48      3.54 o 
  -6   4  12     1252.70     1215.95     26.16 o 
  -5   4  12       21.74       19.27      2.90 o 
  -4   4  12     1321.91     1329.21     28.14 o 
  -3   4  12      199.04      205.09      7.67 o 
  -2   4  12     6687.94     6291.88    335.13 o 
  -1   4  12      485.15      447.52     14.20 o 
   0   4  12     3716.80     3780.57     96.28 o 
   1   4  12       48.32       43.58      5.58 o 
   2   4  12     1537.64     1562.47     43.45 o 
   3   4  12      156.54      122.10      9.06 o 
   4   4  12     1368.66     1441.81     60.47 o 
   5   4  12       32.17       20.70      7.62 o 
   6   4  12      897.98      889.83     46.06 o 
 -11   5  12      115.36      132.91      7.18 o 
 -10   5  12       53.89       68.44      5.54 o 
  -9   5  12      537.25      546.09     14.12 o 
  -8   5  12      506.75      536.68     13.46 o 
  -7   5  12      256.67      244.11      7.65 o 
  -6   5  12      311.55      280.50     15.51 o 
  -5   5  12      155.11      140.04      6.77 o 
  -4   5  12     2932.66     2863.12     71.30 o 
  -3   5  12      378.01      371.97     11.86 o 
  -2   5  12     4484.87     4280.26    310.77 o 
  -1   5  12       16.49       14.71      4.65 o 
   0   5  12     1287.55     1364.11     37.89 o 
   1   5  12       12.70        9.19      5.17 o 
   2   5  12     1046.76     1064.38     31.97 o 
   3   5  12        3.31        1.96      6.04 o 
   4   5  12      690.76      728.34     31.22 o 
   5   5  12        0.94       -2.53      7.61 o 
 -11   6  12      719.80      780.70     24.15 o 
 -10   6  12      282.90      289.35     12.14 o 
  -9   6  12     1378.13     1340.52     36.25 o 
  -8   6  12      349.01      330.04      9.50 o 
  -7   6  12      567.38      560.14     13.61 o 
  -6   6  12     1121.90     1090.32     23.87 o 
  -5   6  12      360.02      335.04      9.12 o 
  -4   6  12     1890.33     1903.69     39.74 o 
  -3   6  12      115.43      125.39      8.37 o 
  -2   6  12     3785.15     3849.67    177.52 o 
  -1   6  12       21.55       16.92     10.76 o 
   0   6  12      544.08      519.52     17.82 o 
   1   6  12      156.70      162.03      9.79 o 
   2   6  12     1933.29     2059.76    103.21 o 
   3   6  12        0.91       -1.57      7.10 o 
   4   6  12      868.81      979.41     55.84 o 
 -10   7  12      238.08      256.70     11.53 o 
  -9   7  12      351.19      325.02     13.79 o 
  -8   7  12       84.49       85.90      6.32 o 
  -7   7  12      104.69      101.57      6.82 o 
  -6   7  12      449.23      445.23     14.14 o 
  -5   7  12      843.66      818.78     22.84 o 
  -4   7  12     1950.86     1873.67     53.30 o 
  -3   7  12      638.63      622.71     27.58 o 
  -2   7  12      978.62     1018.17     41.95 o 
  -1   7  12       13.37       11.13      8.79 o 
   0   7  12      738.26      689.97     80.80 o 
   1   7  12        4.69       -0.13      6.55 o 
   2   7  12      410.46      425.68     18.14 o 
   3   7  12      508.20      529.45     37.67 o 
 -10   8  12       59.63       70.29      7.17 o 
  -9   8  12      387.83      414.29     14.65 o 
  -8   8  12       37.45       38.81      9.56 o 
  -7   8  12      269.57      274.31     10.86 o 
  -6   8  12      312.82      301.81     11.32 o 
  -5   8  12       36.70       52.58     17.25 o 
  -4   8  12      150.00      161.96     12.87 o 
  -3   8  12        6.92       10.13      8.93 o 
  -2   8  12      249.68      268.97     19.02 o 
  -1   8  12       29.90       25.24     10.70 o 
   0   8  12      155.13      134.55     14.27 o 
   1   8  12       53.66       57.60     12.94 o 
   2   8  12      561.68      611.31     33.63 o 
 -10   9  12       59.69       54.86     11.60 o 
  -9   9  12       75.14       76.15      7.35 o 
  -8   9  12       11.85       17.79      5.70 o 
  -7   9  12       33.92       24.88      5.88 o 
  -6   9  12      163.68      158.00      8.56 o 
  -5   9  12       14.21       13.94      8.86 o 
  -4   9  12       35.06       64.18     11.40 o 
  -3   9  12        2.05        9.66      8.79 o 
  -2   9  12       30.33       17.42     11.20 o 
  -1   9  12      274.07      305.44     23.03 o 
   0   9  12       21.66       26.11     11.90 o 
   1   9  12      148.13      180.38     19.19 o 
  -9  10  12       87.65       94.70     10.10 o 
  -8  10  12       16.73       18.49      6.37 o 
  -7  10  12        0.81       11.23      6.33 o 
  -6  10  12       38.90       34.67      9.03 o 
  -5  10  12       16.53       16.65     10.03 o 
  -4  10  12        4.86        5.01     10.43 o 
  -3  10  12       10.45       10.43      9.79 o 
  -2  10  12       52.06       54.62     13.30 o 
  -1  10  12      223.15      231.46     19.69 o 
  -7  11  12       17.75       24.54      9.56 o 
  -6  11  12        4.56       10.60     10.66 o 
  -5  11  12        5.84       14.88     11.06 o 
  -4  11  12      298.94      334.85     23.30 o 
  -3  11  12      255.68      270.47     21.33 o 
   0 -11  13      245.35      243.06     17.65 o 
   1 -11  13      200.03      193.28     15.81 o 
   2 -11  13      961.03      947.87     41.05 o 
   3 -11  13       15.70       17.52      9.79 o 
   4 -11  13      968.17      868.21     41.18 o 
   5 -11  13       11.02       11.20     13.10 o 
   6 -11  13      645.24      632.10     35.07 o 
  -2 -10  13      227.60      234.47     17.62 o 
  -1 -10  13      185.57      195.52     15.98 o 
   0 -10  13      517.57      553.14     26.54 o 
   1 -10  13       43.00       46.70     10.63 o 
   2 -10  13     1611.81     1677.58     65.35 o 
   3 -10  13       64.05       77.12     11.87 o 
   4 -10  13     1309.14     1212.08     51.88 o 
   5 -10  13        0.11       -2.94     11.23 o 
   6 -10  13      717.70      722.29     36.10 o 
   7 -10  13       57.02       46.16     13.27 o 
  -3  -9  13      168.11      141.90     12.70 o 
  -2  -9  13      948.15     1004.16     41.32 o 
  -1  -9  13       30.47       18.39      8.72 o 
   0  -9  13     1581.03     1506.39     57.76 o 
   1  -9  13        2.43       -5.85      7.69 o 
   2  -9  13     2794.18     2642.06     97.88 o 
   3  -9  13       25.64       22.16     10.36 o 
   4  -9  13      975.21      884.28     39.88 o 
   5  -9  13        0.46       -2.04      9.56 o 
   6  -9  13     1009.84     1011.31     43.86 o 
   7  -9  13        6.32        4.85     10.23 o 
   8  -9  13      749.01      679.84     33.06 o 
  -4  -8  13      633.35      635.28     27.75 o 
  -3  -8  13       15.25       13.42      5.16 o 
  -2  -8  13     1066.64     1021.67     28.67 o 
  -1  -8  13       29.58       19.48      7.60 o 
   0  -8  13     2226.39     2153.98     56.09 o 
   1  -8  13       18.76       15.72      4.62 o 
   2  -8  13     3353.53     3306.58    120.31 o 
   3  -8  13      390.76      337.06     20.93 o 
   4  -8  13      424.61      378.71     22.06 o 
   5  -8  13       27.24       33.33      9.33 o 
   6  -8  13      867.67      878.17     38.18 o 
   7  -8  13       22.58       33.93     10.06 o 
   8  -8  13      914.95      876.43     38.28 o 
  -5  -7  13       54.75       49.44      8.52 o 
  -4  -7  13      401.18      381.79     18.72 o 
  -3  -7  13       60.85       62.01      7.66 o 
  -2  -7  13     1714.63     1754.23     65.19 o 
  -1  -7  13      879.89      805.31     23.03 o 
   0  -7  13     2256.98     2263.65     70.53 o 
   1  -7  13       83.13       98.36      6.40 o 
   2  -7  13     3194.88     3377.57    170.08 o 
   3  -7  13      192.16      162.56      9.56 o 
   4  -7  13      791.10      746.21     23.60 o 
   5  -7  13        9.14       13.10      5.87 o 
   6  -7  13     1547.90     1656.54    131.04 o 
   7  -7  13       76.43       86.37      6.17 o 
   8  -7  13      841.54      833.44     35.13 o 
   9  -7  13       77.82       76.52     11.37 o 
  -6  -6  13       71.82       69.93      9.69 o 
  -5  -6  13       12.39       -1.74      6.45 o 
  -4  -6  13       77.85       88.15      8.69 o 
  -3  -6  13       54.25       44.99      6.45 o 
  -2  -6  13      845.71      819.03     32.26 o 
  -1  -6  13       50.53       48.25     10.18 o 
   0  -6  13     1956.60     1889.82     49.30 o 
   1  -6  13       61.73       69.53      5.43 o 
   2  -6  13     2394.32     2460.73    137.89 o 
   3  -6  13      281.42      309.98     13.20 o 
   4  -6  13      942.75      859.27     25.78 o 
   5  -6  13        3.72       10.85      4.02 o 
   6  -6  13     1371.24     1351.78     43.90 o 
   7  -6  13      363.53      372.44     14.64 o 
   8  -6  13      360.23      356.69     20.93 o 
   9  -6  13      345.47      351.08     22.16 o 
  -7  -5  13      527.71      521.28     19.43 o 
  -6  -5  13      332.11      350.03     14.67 o 
  -5  -5  13       76.31       84.12      7.26 o 
  -4  -5  13      715.27      733.69     30.19 o 
  -3  -5  13      300.73      288.66     14.51 o 
  -2  -5  13      452.75      471.78     20.46 o 
  -1  -5  13      204.27      192.55     11.03 o 
   0  -5  13      690.59      631.75     18.71 o 
   1  -5  13      490.45      521.84     20.61 o 
   2  -5  13       61.42       52.20      5.14 o 
   3  -5  13      198.66      162.03      8.62 o 
   4  -5  13      481.80      494.14     12.98 o 
   5  -5  13       55.66       50.74      8.42 o 
   6  -5  13      830.31      859.81     20.86 o 
   7  -5  13      549.00      569.22     19.57 o 
   8  -5  13       89.29      111.69      9.16 o 
   9  -5  13      460.24      479.25     22.71 o 
  -8  -4  13       12.73       15.56      7.54 o 
  -7  -4  13      232.60      244.92     14.76 o 
  -6  -4  13       36.88       32.84      6.29 o 
  -5  -4  13        9.57       14.81      5.85 o 
  -4  -4  13       92.18      101.97     12.44 o 
  -3  -4  13      302.88      272.70     10.54 o 
  -2  -4  13      783.03      753.28     29.78 o 
  -1  -4  13      447.38      494.17     20.89 o 
   0  -4  13        3.25        5.90      3.88 o 
   1  -4  13      694.52      723.27     20.80 o 
   2  -4  13        2.49        4.43      3.87 o 
   3  -4  13      138.89      166.05     20.54 o 
   4  -4  13      416.68      408.11     11.08 o 
   5  -4  13     1283.14     1265.55     28.27 o 
   6  -4  13       53.58       49.95      5.88 o 
   7  -4  13     1330.30     1323.36     38.10 o 
   8  -4  13        0.52        5.01      6.26 o 
   9  -4  13      939.82      968.50     52.32 o 
  -8  -3  13       21.93       15.89      7.13 o 
  -7  -3  13       71.71       83.86      7.94 o 
  -6  -3  13        1.10       -5.06      5.06 o 
  -5  -3  13       13.96       12.74      4.57 o 
  -4  -3  13      791.57      776.17     22.96 o 
  -3  -3  13        5.52        5.54      3.98 o 
  -2  -3  13       15.55       18.19      5.37 o 
  -1  -3  13      561.15      579.68     23.87 o 
   0  -3  13        5.78        6.05      3.78 o 
   1  -3  13      603.59      627.80     14.31 o 
   2  -3  13      191.70      194.54      6.38 o 
   3  -3  13      287.30      264.52     11.32 o 
   4  -3  13      127.37      123.62      8.89 o 
   5  -3  13     2695.20     2560.09     97.31 o 
   6  -3  13       55.93       60.79      6.47 o 
   7  -3  13     1443.36     1451.91     41.44 o 
   8  -3  13       88.04       91.55      9.05 o 
   9  -3  13      959.74     1006.66     32.57 o 
  -9  -2  13      317.60      355.16     16.44 o 
  -8  -2  13      655.60      667.25     22.79 o 
  -7  -2  13       80.17       96.84      7.82 o 
  -6  -2  13      227.02      240.16     11.10 o 
  -5  -2  13      179.54      157.97      8.33 o 
  -4  -2  13        3.91        3.33      4.12 o 
  -3  -2  13       39.47       33.01      4.35 o 
  -2  -2  13       18.44       18.77      5.23 o 
  -1  -2  13     2433.45     2413.47     87.88 o 
   0  -2  13       33.06       29.16      8.98 o 
   1  -2  13     1770.63     1766.96     42.51 o 
   2  -2  13      579.99      539.53     15.84 o 
   3  -2  13     5256.42     5399.85    116.57 o 
   4  -2  13      104.84       95.38      6.52 o 
   5  -2  13     2747.42     2717.92     71.36 o 
   6  -2  13      178.59      171.59     16.31 o 
   7  -2  13     1747.33     1753.98     49.18 o 
   8  -2  13      102.88      110.20     12.37 o 
  -9  -1  13        2.19        5.39      7.07 o 
  -8  -1  13     1027.33     1004.76     30.43 o 
  -7  -1  13        4.10        6.09      5.08 o 
  -6  -1  13      691.94      658.52     20.44 o 
  -5  -1  13      423.26      390.50     15.61 o 
  -4  -1  13     1337.08     1296.79     34.88 o 
  -3  -1  13      278.11      271.49      9.91 o 
  -2  -1  13     1541.78     1521.77     56.49 o 
  -1  -1  13     3425.46     3335.58    135.00 o 
   0  -1  13      982.91      909.63     34.62 o 
   1  -1  13     2077.89     2184.74     45.21 o 
   2  -1  13      138.52      151.33      5.64 o 
   3  -1  13     1090.81     1090.99     30.53 o 
   4  -1  13      216.83      188.74      9.66 o 
   5  -1  13     2412.46     2409.02     64.10 o 
   6  -1  13       29.18       21.47      5.57 o 
   7  -1  13     1646.49     1656.94     47.22 o 
   8  -1  13        8.24        8.29      7.35 o 
 -10   0  13      435.88      421.53     17.78 o 
  -9   0  13      106.66      115.36      9.39 o 
  -8   0  13     1496.27     1599.93     44.50 o 
  -7   0  13        1.27       -1.01      4.76 o 
  -6   0  13      617.10      619.37     19.29 o 
  -5   0  13      239.73      222.36     10.11 o 
  -4   0  13     3614.56     3575.30     72.84 o 
  -3   0  13      232.40      228.87      8.01 o 
  -2   0  13     4040.28     3792.48     77.07 o 
  -1   0  13     3333.41     3003.46    201.92 o 
   0   0  13     1097.66     1166.79     30.66 o 
   1   0  13     2366.71     2511.12     55.83 o 
   2   0  13      463.37      438.14     14.73 o 
   3   0  13     2414.36     2394.30     62.79 o 
   4   0  13        1.78        2.03      4.82 o 
   5   0  13     1514.18     1508.02     42.44 o 
   6   0  13      125.69      126.63      8.79 o 
   7   0  13      532.59      560.01     20.74 o 
   8   0  13      263.13      257.89     14.69 o 
 -10   1  13     1373.08     1505.60     43.40 o 
  -9   1  13        6.65        3.19      6.13 o 
  -8   1  13     1451.59     1543.82     42.68 o 
  -7   1  13       23.58       20.55      4.88 o 
  -6   1  13     1734.29     1809.32     38.29 o 
  -5   1  13      181.56      175.04      5.93 o 
  -4   1  13     3939.05     3874.97     78.80 o 
  -3   1  13       69.20       71.18      3.82 o 
  -2   1  13     6169.49     5715.67    220.11 o 
  -1   1  13     1952.76     1856.61     81.63 o 
   0   1  13     1675.05     1816.55     46.91 o 
   1   1  13      183.22      165.67      7.85 o 
   2   1  13       10.06        9.47      4.13 o 
   3   1  13     1162.18     1180.15     33.72 o 
   4   1  13       45.32       66.14      6.95 o 
   5   1  13     1533.87     1507.85     42.90 o 
   6   1  13      221.98      213.03     22.06 o 
   7   1  13      635.31      617.57     22.89 o 
 -10   2  13     1364.39     1386.80     39.93 o 
  -9   2  13        7.39        9.58      5.96 o 
  -8   2  13     1443.00     1568.55     68.31 o 
  -7   2  13       29.27       28.27      3.52 o 
  -6   2  13      609.32      645.61     15.05 o 
  -5   2  13      274.67      260.26      7.32 o 
  -4   2  13     3360.32     3308.21     67.51 o 
  -3   2  13      913.23      874.92     19.14 o 
  -2   2  13     2734.27     2625.36    108.50 o 
  -1   2  13       37.01       35.23      2.88 o 
   0   2  13       19.82       23.85      3.89 o 
   1   2  13       20.47       14.07      4.06 o 
   2   2  13      140.66      144.35      8.47 o 
   3   2  13      149.75      171.35     14.24 o 
   4   2  13        1.07        4.65      5.66 o 
   5   2  13      475.32      463.47     18.09 o 
   6   2  13       82.66       94.90      8.96 o 
   7   2  13        2.49        2.66      7.80 o 
 -10   3  13     2031.47     2255.82     60.81 o 
  -9   3  13        0.49        2.38      5.35 o 
  -8   3  13     1165.13     1216.41     27.03 o 
  -7   3  13       26.81       25.28      3.41 o 
  -6   3  13     2464.86     2368.08     61.27 o 
  -5   3  13      251.88      238.19      7.09 o 
  -4   3  13     3221.51     3196.80     65.35 o 
  -3   3  13       29.21       32.76      2.98 o 
  -2   3  13      911.11      884.81     19.43 o 
  -1   3  13      835.76      827.97     23.08 o 
   0   3  13       13.83        7.47      3.85 o 
   1   3  13       87.57       73.36      6.13 o 
   2   3  13       60.34       58.26      6.52 o 
   3   3  13       30.70       25.50      6.92 o 
   4   3  13       24.63       29.61      6.89 o 
   5   3  13      103.38       69.32      8.84 o 
   6   3  13      541.24      514.57     20.75 o 
 -11   4  13        0.35       -0.70     10.60 o 
 -10   4  13     1848.63     1965.29     53.36 o 
  -9   4  13       99.71      114.61      5.93 o 
  -8   4  13      537.82      562.38     14.08 o 
  -7   4  13       33.15       32.91      3.66 o 
  -6   4  13     1616.31     1613.75     34.18 o 
  -5   4  13      717.58      711.12     16.20 o 
  -4   4  13      489.95      443.45     11.59 o 
  -3   4  13      103.05       99.87      4.76 o 
  -2   4  13      221.56      216.10      6.75 o 
  -1   4  13     1107.49     1148.93     31.45 o 
   0   4  13      364.30      359.67     13.15 o 
   1   4  13        7.82       13.30      4.99 o 
   2   4  13      122.28       97.07     10.35 o 
   3   4  13        4.15       -3.03      6.52 o 
   4   4  13      143.70      139.06     14.98 o 
   5   4  13       28.13       33.13      8.25 o 
 -11   5  13      173.91      184.29     18.25 o 
 -10   5  13      242.16      250.11     10.47 o 
  -9   5  13      339.43      355.64     10.50 o 
  -8   5  13      294.47      288.27      8.75 o 
  -7   5  13      368.49      364.31      9.90 o 
  -6   5  13     2164.72     2051.09     42.89 o 
  -5   5  13      255.91      253.99      7.56 o 
  -4   5  13     1089.38     1038.12     45.79 o 
  -3   5  13      320.96      289.15      8.18 o 
  -2   5  13        2.67        9.42      5.70 o 
  -1   5  13      748.31      727.22     21.99 o 
   0   5  13        5.43        4.01      5.33 o 
   1   5  13      117.87      123.87      8.65 o 
   2   5  13       65.63       75.29      7.70 o 
   3   5  13      103.05      105.38      9.38 o 
   4   5  13      283.98      306.64     23.23 o 
   5   5  13      325.15      300.31     38.63 o 
 -10   6  13      253.84      284.93     12.06 o 
  -9   6  13      395.84      401.28     14.15 o 
  -8   6  13      123.98      127.15      7.44 o 
  -7   6  13      985.73      996.00     22.24 o 
  -6   6  13      572.90      558.73     13.61 o 
  -5   6  13     2683.53     2706.69     55.89 o 
  -4   6  13       65.20       72.41      4.13 o 
  -3   6  13     1549.65     1573.61     44.18 o 
  -1   6  13     1198.12     1067.24     95.17 o 
   0   6  13       13.23       15.10      6.18 o 
   1   6  13      175.05      183.25     11.21 o 
   2   6  13      256.99      236.56     12.83 o 
   3   6  13      201.26      215.23     13.17 o 
   4   6  13      686.04      783.76     40.82 o 
 -10   7  13       21.12       34.95      7.35 o 
  -9   7  13      747.05      744.48     28.51 o 
  -8   7  13      140.98      125.42      7.69 o 
  -7   7  13     1112.07     1126.93     30.62 o 
  -6   7  13      129.82      122.40      7.06 o 
  -5   7  13     2560.01     2569.34     64.93 o 
  -4   7  13      212.82      215.68     14.44 o 
  -3   7  13     1634.01     1656.82     62.85 o 
  -2   7  13       74.43       77.32     10.20 o 
  -1   7  13      679.02      745.49     34.33 o 
   0   7  13       80.30       63.92     11.60 o 
   1   7  13      499.48      500.36     21.80 o 
   2   7  13      100.17      103.58     18.60 o 
   3   7  13      194.54      208.03     14.05 o 
 -10   8  13       15.21       11.40      5.88 o 
  -9   8  13      478.82      457.40     15.79 o 
  -8   8  13       20.04       21.86      5.75 o 
  -7   8  13     1579.31     1563.11     41.24 o 
  -6   8  13       38.93       47.46      8.54 o 
  -5   8  13     1055.70     1001.45     39.61 o 
  -4   8  13        0.41       -3.71      8.19 o 
  -3   8  13     1188.90     1203.06     48.40 o 
  -2   8  13       41.31       39.85     10.86 o 
  -1   8  13      938.18     1051.36     46.30 o 
   0   8  13       18.31       19.52     10.66 o 
   1   8  13     1190.90     1276.00     55.09 o 
   2   8  13      442.48      430.69     28.61 o 
  -9   9  13      954.86      928.18     26.99 o 
  -8   9  13      304.42      322.21     26.04 o 
  -7   9  13     1049.78     1037.67     29.13 o 
  -6   9  13       54.40       60.34     10.00 o 
  -5   9  13     1727.69     1803.57     67.96 o 
  -4   9  13      355.40      341.14     20.09 o 
  -3   9  13      728.41      749.00     34.43 o 
  -2   9  13        5.21       14.98      9.93 o 
  -1   9  13      892.12      987.68     44.43 o 
   0   9  13       43.84       48.30     13.27 o 
  -8  10  13        2.07        6.34      6.25 o 
  -7  10  13      926.65      911.76     37.74 o 
  -6  10  13        2.53       15.44      9.86 o 
  -5  10  13      333.37      306.41     19.29 o 
  -4  10  13       11.00       22.10     11.60 o 
  -3  10  13      665.10      749.50     36.47 o 
  -2  10  13       59.44       74.71     14.68 o 
   0 -11  14      445.35      460.51     24.84 o 
   1 -11  14       66.94       57.83     11.50 o 
   2 -11  14       32.95       40.08     12.03 o 
   3 -11  14       22.17       34.93     12.27 o 
   4 -11  14        0.49       -4.65     12.07 o 
   5 -11  14      309.64      290.59     24.20 o 
   6 -11  14       59.96       67.79     16.55 o 
  -2 -10  14      660.26      691.97     32.09 o 
  -1 -10  14        3.33       -3.74      8.69 o 
   0 -10  14      158.21      149.46     13.54 o 
   1 -10  14       20.30        5.75      9.66 o 
   2 -10  14        2.69       -9.19      9.19 o 
   3 -10  14       38.87       32.39     11.83 o 
   4 -10  14      121.62      115.16     15.44 o 
   5 -10  14       74.13       69.83     14.74 o 
   6 -10  14       14.93        4.28     12.03 o 
   7 -10  14      144.06      159.82     18.55 o 
  -3  -9  14        2.84        5.05      9.23 o 
  -2  -9  14      699.88      706.85     32.02 o 
  -1  -9  14        1.35        5.92      8.49 o 
   0  -9  14      341.26      327.83     18.49 o 
   1  -9  14        8.15       -4.08      7.99 o 
   2  -9  14      103.96       82.53     12.34 o 
   3  -9  14       44.04       28.88     10.00 o 
   4  -9  14       17.83       -9.93      9.93 o 
   5  -9  14        3.00        4.28      8.93 o 
   7  -9  14      152.25      183.49     17.85 o 
   8  -9  14     1186.34     1156.86     49.07 o 
  -4  -8  14      242.48      235.87     14.88 o 
  -3  -8  14      182.21      174.50      9.44 o 
  -2  -8  14      226.35      219.06     13.77 o 
  -1  -8  14      637.65      620.38     23.37 o 
   0  -8  14       92.87       93.27      6.31 o 
   1  -8  14      292.21      292.94     27.83 o 
   2  -8  14      310.93      344.35     20.96 o 
   3  -8  14       73.53       87.58     12.37 o 
   4  -8  14       69.22       60.54     11.23 o 
   5  -8  14       68.39       71.30     11.53 o 
   6  -8  14      469.84      460.58     24.64 o 
   7  -8  14      181.14      190.14     15.74 o 
  -5  -7  14      239.14      269.53     16.21 o 
  -4  -7  14      185.06      191.98     13.10 o 
  -3  -7  14      914.27      870.88     34.70 o 
  -2  -7  14       50.46       52.48      6.79 o 
  -1  -7  14     1148.04     1116.63     31.00 o 
   0  -7  14       25.88       17.03      4.44 o 
   1  -7  14     1679.48     1683.02     44.75 o 
   2  -7  14      365.45      344.03     15.01 o 
   3  -7  14      105.18       84.91      7.56 o 
   4  -7  14        9.05       11.39      5.90 o 
   5  -7  14      708.46      717.07     29.60 o 
   6  -7  14      575.37      574.04     20.57 o 
   7  -7  14      267.72      284.38     20.24 o 
  -6  -6  14       33.30       31.42      8.46 o 
  -5  -6  14      953.69      996.10     40.18 o 
  -4  -6  14      176.20      162.20     11.43 o 
  -3  -6  14     1495.83     1441.20     54.42 o 
  -2  -6  14      164.99      152.47     10.80 o 
  -1  -6  14     4396.03     4347.06    109.56 o 
   0  -6  14      502.08      482.57     25.52 o 
   1  -6  14     1265.14     1322.60     35.71 o 
   2  -6  14      179.84      214.76     13.22 o 
   3  -6  14      423.17      398.05     14.82 o 
   4  -6  14     1067.68     1026.94     30.12 o 
   5  -6  14      744.13      739.08     23.64 o 
   7  -6  14       91.19      101.86      8.25 o 
   8  -6  14      563.11      545.96     20.13 o 
  -7  -5  14      569.31      614.49     22.01 o 
  -6  -5  14       56.42       53.25      7.60 o 
  -5  -5  14      697.09      722.86     30.49 o 
  -4  -5  14       18.69       20.16      6.28 o 
  -3  -5  14     3220.21     3312.23    120.04 o 
  -2  -5  14        3.86        6.72      5.08 o 
  -1  -5  14     1173.24     1193.23     45.46 o 
   0  -5  14        4.13        9.69      3.76 o 
   1  -5  14     1545.03     1650.24     43.56 o 
   2  -5  14      169.46      189.73      9.25 o 
   3  -5  14      684.56      714.61     21.71 o 
   4  -5  14      198.26      144.61     26.39 o 
   5  -5  14     1584.12     1610.23     35.49 o 
   6  -5  14      687.90      687.84     22.32 o 
   7  -5  14      115.64      129.86      8.99 o 
   8  -5  14      230.65      243.81     39.08 o 
  -8  -4  14      107.80       39.65     14.68 o 
  -6  -4  14        2.79        1.98      5.09 o 
  -5  -4  14     1491.09     1551.65     42.55 o 
  -4  -4  14      389.92      374.29     14.27 o 
  -3  -4  14     2543.54     2607.96     95.14 o 
  -2  -4  14       51.00       51.15      6.45 o 
  -1  -4  14     2501.36     2470.60     90.29 o 
   0  -4  14       88.20       90.01      5.55 o 
   1  -4  14     2515.75     2708.16     69.21 o 
   2  -4  14      337.98      335.85     12.33 o 
   3  -4  14     3067.27     3241.49     66.87 o 
   4  -4  14      334.90      337.79     11.45 o 
   5  -4  14      620.66      578.05     30.02 o 
   6  -4  14      179.69      193.58     10.14 o 
   7  -4  14      121.79      122.23      9.26 o 
   8  -4  14       40.14       37.24      7.72 o 
  -8  -3  14      164.27      173.02     11.41 o 
  -7  -3  14     1234.37     1258.27     36.40 o 
  -6  -3  14        4.49        0.16      5.42 o 
  -4  -3  14        4.82        2.78      4.28 o 
  -3  -3  14     2484.12     2577.06     66.33 o 
  -2  -3  14       14.13       27.38      5.05 o 
  -1  -3  14     1413.01     1295.05     48.97 o 
   0  -3  14       80.78       80.60      7.09 o 
   2  -3  14     1069.28     1068.57     23.42 o 
   3  -3  14      229.18      220.91      7.91 o 
   4  -3  14      250.21      215.61     13.42 o 
   5  -3  14      516.49      499.11     19.82 o 
   6  -3  14        7.71        9.98      5.32 o 
   7  -3  14        5.36       16.70      6.43 o 
   8  -3  14      215.45      208.93     12.80 o 
  -9  -2  14      389.90      388.78     20.09 o 
  -8  -2  14        0.25        0.51      6.39 o 
  -7  -2  14      864.00      898.70     36.99 o 
  -6  -2  14      256.17      244.23     10.98 o 
  -5  -2  14     1766.98     1777.33     47.59 o 
  -4  -2  14      229.16      226.69      9.66 o 
  -3  -2  14     3154.24     3117.74     79.44 o 
  -2  -2  14       20.63       28.70      6.33 o 
  -1  -2  14     1548.61     1550.98     57.73 o 
   0  -2  14      328.99      304.73     14.24 o 
   1  -2  14     2338.10     2408.59     65.14 o 
   2  -2  14      692.91      684.61     26.58 o 
   3  -2  14     1939.51     2005.22     85.51 o 
   4  -2  14      155.54      155.55     17.70 o 
   5  -2  14       27.32       37.70      6.09 o 
   6  -2  14      504.13      478.74     26.32 o 
   7  -2  14        2.29        1.87      6.19 o 
   8  -2  14      238.48      229.80     13.87 o 
  -9  -1  14      193.62      218.75     12.69 o 
  -8  -1  14       38.07       41.57      7.21 o 
  -7  -1  14      691.29      688.82     22.03 o 
  -6  -1  14      170.42      177.92      9.63 o 
  -5  -1  14     2549.09     2479.06     64.34 o 
  -4  -1  14      250.81      247.16      9.85 o 
  -3  -1  14     1399.44     1371.64     36.41 o 
  -2  -1  14      223.29      214.69      8.73 o 
  -1  -1  14     1423.02     1367.13     51.05 o 
   0  -1  14     1567.50     1567.30     40.41 o 
   1  -1  14     1106.53     1102.80     36.93 o 
   2  -1  14      804.83      713.67     20.86 o 
   3  -1  14      268.77      257.01     10.57 o 
   4  -1  14      731.14      715.56     36.77 o 
   5  -1  14       61.60       60.85      7.76 o 
   6  -1  14      538.76      508.82     18.68 o 
   7  -1  14      115.26      117.42      9.40 o 
   8  -1  14      690.84      717.27     25.67 o 
 -10   0  14        7.34       12.00     15.28 o 
  -9   0  14      127.32      129.72      9.80 o 
  -8   0  14        6.91        7.10      6.01 o 
  -7   0  14      254.63      260.22     11.58 o 
  -6   0  14      327.77      321.11     12.38 o 
  -5   0  14       54.67       58.33     13.22 o 
  -4   0  14       38.54       38.48      4.55 o 
  -3   0  14      592.24      568.89     16.89 o 
  -2   0  14     1196.68     1160.48     24.87 o 
  -1   0  14       89.06       85.81      4.45 o 
   0   0  14     2458.05     2390.49     60.69 o 
   1   0  14      617.29      641.12     18.63 o 
   2   0  14     3841.22     3573.81    131.41 o 
   3   0  14       78.42       77.66      6.52 o 
   4   0  14      533.87      518.32     21.36 o 
   5   0  14       31.06       34.18      5.93 o 
   6   0  14     1452.35     1435.17     41.63 o 
   7   0  14        8.05       13.79      7.27 o 
 -10   1  14       48.91       60.03     10.35 o 
  -9   1  14       26.89       25.73      6.84 o 
  -8   1  14      122.84      116.64      9.44 o 
  -7   1  14      258.55      261.70     11.45 o 
  -6   1  14      294.85      319.78     18.80 o 
  -5   1  14      151.20      132.06      7.04 o 
  -4   1  14      984.85      953.48     20.86 o 
  -3   1  14        6.56        5.79      3.05 o 
  -2   1  14     5323.50     5162.10    104.46 o 
  -1   1  14        5.33        5.05      2.46 o 
   0   1  14     2845.52     2697.05     68.58 o 
   1   1  14      198.58      175.76      8.17 o 
   2   1  14     1520.55     1485.14     40.22 o 
   3   1  14        2.39        4.06      4.75 o 
   4   1  14     1400.96     1452.33     41.19 o 
   5   1  14       39.40       39.93      8.16 o 
   6   1  14     1223.25     1225.76     37.03 o 
   7   1  14      108.35      109.56     10.69 o 
 -10   2  14      110.20      109.68      9.56 o 
  -9   2  14       22.60       16.27      6.34 o 
  -8   2  14      243.17      250.25     21.31 o 
  -7   2  14       77.93       77.88      6.29 o 
  -6   2  14      998.44     1023.81     26.44 o 
  -5   2  14      698.74      682.63     15.63 o 
  -4   2  14     1284.00     1278.24     27.31 o 
  -3   2  14       23.23       25.54      4.42 o 
  -2   2  14     4174.15     4090.45     83.16 o 
  -1   2  14      393.56      388.93     11.87 o 
   0   2  14     3072.66     3082.56    161.41 o 
   1   2  14       53.51       47.72      5.07 o 
   2   2  14     2978.67     2959.86     76.85 o 
   3   2  14        1.03        7.32      8.32 o 
   4   2  14     1917.57     1837.60     50.97 o 
   5   2  14       67.89       54.74      7.65 o 
   6   2  14      901.05      829.11     28.03 o 
 -10   3  14        2.43       -0.04      6.22 o 
  -9   3  14      116.31      129.86     11.08 o 
  -8   3  14      631.12      658.18     20.48 o 
  -7   3  14       14.26       18.24      3.34 o 
  -6   3  14      967.96      957.50     21.28 o 
  -5   3  14       78.34       80.59      4.08 o 
  -4   3  14     2018.98     1937.06     40.64 o 
  -3   3  14        0.62       -1.17      2.69 o 
  -2   3  14     4950.55     4777.52     96.87 o 
  -1   3  14      230.66      193.82      8.44 o 
   0   3  14     1444.41     1435.95     38.63 o 
   1   3  14       72.25       73.62      5.99 o 
   2   3  14     2442.82     2409.57     63.89 o 
   3   3  14       26.41       36.90      7.89 o 
   4   3  14     2351.75     2230.92     69.36 o 
   5   3  14        9.76        0.12      7.28 o 
   6   3  14      925.54      913.44     39.55 o 
 -10   4  14      346.53      366.03     14.99 o 
  -9   4  14      162.05      162.64      9.39 o 
  -8   4  14      912.21      909.25     20.88 o 
  -7   4  14      275.93      262.15      8.09 o 
  -6   4  14     1985.37     1953.91     41.02 o 
  -5   4  14      256.94      220.80      7.07 o 
  -4   4  14     2858.90     2812.62     57.86 o 
  -3   4  14       40.33       38.63      3.42 o 
  -2   4  14     2890.11     3044.65     77.45 o 
  -1   4  14        0.03       -3.67      3.67 o 
   0   4  14     2113.82     1997.25     52.97 o 
   1   4  14       33.01       19.42     10.95 o 
   2   4  14     1703.10     1779.68     80.46 o 
   3   4  14       15.02       15.55      6.52 o 
   4   4  14     1504.32     1459.52     62.31 o 
   5   4  14       33.02       39.49      8.85 o 
 -10   5  14       66.02       62.96      7.73 o 
  -9   5  14      783.65      807.24     19.28 o 
  -8   5  14      345.34      356.05     10.23 o 
  -7   5  14      679.13      658.95     15.71 o 
  -6   5  14     1536.03     1537.69     32.85 o 
  -5   5  14      137.79      140.28      5.98 o 
  -4   5  14     2344.76     2387.39     49.49 o 
  -3   5  14        0.94       -1.24      3.75 o 
  -2   5  14      970.50      976.98     27.45 o 
  -1   5  14     1098.30     1021.80     29.27 o 
   0   5  14     1292.06     1296.83     36.54 o 
   1   5  14        7.36       -0.37      5.36 o 
   2   5  14      592.45      571.79     20.54 o 
   3   5  14      343.48      333.34     20.68 o 
   4   5  14       41.97       59.87     14.34 o 
 -10   6  14       86.89       84.19      7.41 o 
  -9   6  14      354.82      348.35     13.08 o 
  -8   6  14      338.95      345.66     12.43 o 
  -7   6  14      535.71      537.67     16.56 o 
  -6   6  14      239.96      231.65      7.74 o 
  -5   6  14       25.26       26.82      3.53 o 
  -4   6  14      398.94      383.04     13.40 o 
  -3   6  14       59.55       47.59     14.19 o 
  -2   6  14      931.73      967.35     39.95 o 
  -1   6  14       14.12       11.93      5.51 o 
   0   6  14     2046.08     2047.86     55.58 o 
   1   6  14      423.85      413.94     22.21 o 
   2   6  14      400.78      420.12     17.83 o 
   3   6  14      109.35      119.69     11.03 o 
 -10   7  14        6.53        7.27     10.70 o 
  -9   7  14      310.84      301.38     12.18 o 
  -8   7  14        1.30        3.72      4.86 o 
  -7   7  14      169.71      139.26      7.88 o 
  -6   7  14      179.28      175.85      8.68 o 
  -5   7  14        8.03       12.87      6.49 o 
  -4   7  14      255.51      247.17     15.98 o 
  -3   7  14        1.24        8.62      8.59 o 
  -2   7  14      319.16      305.74     19.49 o 
  -1   7  14      357.54      386.77     23.23 o 
   0   7  14      107.93       96.11     12.80 o 
   1   7  14      412.58      467.13     26.81 o 
   2   7  14        2.89        1.27     11.10 o 
  -9   8  14      110.02      103.57      7.94 o 
  -8   8  14        0.17        3.37      5.00 o 
  -7   8  14        0.73        7.21      5.27 o 
  -6   8  14      133.70      127.63     11.00 o 
  -5   8  14      176.79      165.44     13.87 o 
  -4   8  14        9.92        4.18      8.39 o 
  -3   8  14      125.54      131.98     13.91 o 
  -2   8  14        4.25        3.38      9.73 o 
  -1   8  14      171.14      214.54     17.78 o 
   0   8  14       78.47       87.35     14.11 o 
   1   8  14      822.53      906.11     42.72 o 
  -9   9  14       63.97       74.11      7.64 o 
  -8   9  14       59.09       72.63      7.31 o 
  -7   9  14      145.10      161.09     12.77 o 
  -6   9  14       34.07       27.24      9.39 o 
  -5   9  14      153.29      177.44     14.78 o 
  -4   9  14       48.11       52.95     11.87 o 
  -3   9  14      405.43      421.27     24.30 o 
  -2   9  14      200.51      237.41     19.39 o 
  -1   9  14      760.24      842.10     39.68 o 
   0   9  14      105.70      130.97     15.81 o 
  -7  10  14        7.88        8.79      9.73 o 
  -6  10  14       83.94       89.99     12.64 o 
  -5  10  14       85.90      113.59     14.21 o 
  -4  10  14       62.90       96.71     14.61 o 
  -3  10  14      192.76      219.46     19.46 o 
  -2  10  14      137.62      143.31     18.29 o 
   1 -11  15        4.31       -3.88     10.00 o 
   2 -11  15     1079.07     1085.29     46.93 o 
   3 -11  15      117.52      104.76     15.08 o 
   4 -11  15     1076.51      966.89     45.33 o 
   5 -11  15        4.57       -6.32     11.97 o 
  -1 -10  15       11.83        5.21      9.33 o 
   0 -10  15      672.97      624.75     29.48 o 
   1 -10  15      110.20      104.00     13.24 o 
   2 -10  15     1041.61      988.48     42.69 o 
   3 -10  15      192.96      197.03     18.02 o 
   4 -10  15      834.35      685.85     34.93 o 
   5 -10  15       42.15       35.33     14.04 o 
   6 -10  15      516.18      494.84     29.65 o 
  -3  -9  15        3.48        0.30      9.53 o 
  -2  -9  15      900.81      933.89     39.68 o 
  -1  -9  15        0.47        0.60      7.49 o 
   0  -9  15     1645.08     1615.23     62.08 o 
   1  -9  15      109.23      116.36     11.80 o 
   2  -9  15     1374.07     1358.30     54.82 o 
   3  -9  15       44.14       21.43     10.90 o 
   4  -9  15     1024.98      922.76     41.65 o 
   5  -9  15        7.48       -0.77     10.70 o 
   6  -9  15      245.32      242.46     19.76 o 
   7  -9  15       17.67       18.52     11.50 o 
  -4  -8  15      376.59      359.76     18.82 o 
  -3  -8  15       35.07       39.53      5.95 o 
  -2  -8  15     1193.42     1123.56     31.37 o 
  -1  -8  15       12.75       17.25      5.01 o 
   0  -8  15     1298.55     1214.90     33.43 o 
   1  -8  15        5.80        9.05      4.59 o 
   2  -8  15      778.27      774.57     34.97 o 
   3  -8  15      155.44      145.51     14.68 o 
   4  -8  15      654.27      562.60     28.48 o 
   5  -8  15        2.47       -0.37      9.39 o 
   6  -8  15      267.85      270.47     19.69 o 
   7  -8  15       50.30       40.25     11.47 o 
  -5  -7  15      173.20      185.26     13.51 o 
  -4  -7  15      420.62      469.34     22.03 o 
  -3  -7  15        1.58       10.00      6.82 o 
  -2  -7  15      470.68      445.46     14.87 o 
  -1  -7  15       60.09       51.79      5.58 o 
   0  -7  15     2104.64     2078.07     54.28 o 
   1  -7  15      170.87      164.96      8.81 o 
   2  -7  15     1595.83     1759.66     64.20 o 
   3  -7  15      135.99      104.66      8.02 o 
   4  -7  15      930.26      854.80     84.99 o 
   5  -7  15      261.83      270.16     13.97 o 
   6  -7  15      361.04      361.17     16.20 o 
   7  -7  15      334.44      327.63     25.41 o 
  -6  -6  15       34.29       44.99      9.13 o 
  -5  -6  15        0.97       -6.18      6.79 o 
  -4  -6  15       73.51       79.02      8.79 o 
  -3  -6  15       35.91       43.02      6.99 o 
  -2  -6  15      609.99      570.12     24.20 o 
  -1  -6  15       38.45       46.61      9.61 o 
   0  -6  15      805.95      766.85     22.10 o 
   1  -6  15      237.78      258.84     11.65 o 
   2  -6  15      597.81      627.09     19.78 o 
   3  -6  15     1022.81     1058.85     30.57 o 
   4  -6  15      460.60      446.65     63.95 o 
   5  -6  15     1046.75     1026.64     35.89 o 
   6  -6  15      224.79      203.95     19.39 o 
   7  -6  15     1047.79     1061.32     50.48 o 
   8  -6  15        7.14        3.63      7.12 o 
  -7  -5  15      321.05      352.71     15.87 o 
  -6  -5  15       35.04       45.17      7.31 o 
  -5  -5  15        8.55        3.38      6.72 o 
  -4  -5  15        5.84       13.00      6.32 o 
  -3  -5  15       37.06       36.34      6.69 o 
  -2  -5  15       67.58       64.75      7.15 o 
  -1  -5  15      154.34      153.90     10.60 o 
   0  -5  15        1.43        3.00      3.74 o 
   1  -5  15     2360.92     2424.89     62.51 o 
   2  -5  15        0.56        0.19      4.21 o 
   3  -5  15     1832.02     1920.18     51.14 o 
   4  -5  15        9.49        4.22      3.83 o 
   5  -5  15     1441.31     1309.26     56.26 o 
   6  -5  15       57.00       52.73      8.27 o 
   7  -5  15     1497.57     1532.66     43.93 o 
   8  -5  15       12.61       19.58      7.25 o 
  -7  -4  15       15.81        7.17      6.84 o 
  -6  -4  15      106.94      111.77      8.66 o 
  -5  -4  15        0.24        0.91      5.04 o 
  -4  -4  15       56.02       49.23      5.51 o 
  -3  -4  15      114.72      109.04      9.29 o 
  -2  -4  15        3.95        2.87      5.08 o 
  -1  -4  15      500.59      499.82     21.70 o 
   0  -4  15      157.65      144.89      7.56 o 
   1  -4  15     1916.01     2079.55     53.90 o 
   2  -4  15      107.40       63.96     23.18 o 
   3  -4  15     2191.50     2113.18    148.67 o 
   4  -4  15       78.42       71.43      6.11 o 
   5  -4  15     2311.77     2195.22     87.32 o 
   6  -4  15        0.81        2.64      5.45 o 
   7  -4  15     1861.70     1789.99     50.37 o 
   8  -4  15       33.41       32.27      8.34 o 
  -8  -3  15      277.45      311.04     22.88 o 
  -7  -3  15        7.57       16.59      6.54 o 
  -5  -3  15      599.72      590.08     18.97 o 
  -4  -3  15      133.06      117.20      7.49 o 
  -3  -3  15      285.04      285.61     15.21 o 
  -2  -3  15      180.15      158.18     10.73 o 
  -1  -3  15      952.05      918.72     35.87 o 
   0  -3  15      296.20      265.39     13.81 o 
   2  -3  15      336.26      352.42     12.44 o 
   3  -3  15     1156.92     1206.43     27.66 o 
   4  -3  15      585.22      572.79     27.31 o 
   5  -3  15     1075.71     1021.37     30.18 o 
   6  -3  15       61.89       68.22      7.33 o 
   7  -3  15     1309.49     1272.30     37.99 o 
   8  -3  15      140.87      126.13     10.67 o 
  -8  -2  15      748.49      808.46     26.21 o 
  -7  -2  15       11.31       12.70      5.58 o 
  -6  -2  15      823.95      861.80     26.00 o 
  -5  -2  15       16.16       14.04      5.03 o 
  -4  -2  15       93.36       89.59     14.22 o 
  -3  -2  15      926.08      923.22     25.90 o 
  -2  -2  15     1131.05     1044.49     28.62 o 
  -1  -2  15     1660.00     1721.40     64.02 o 
   0  -2  15     1378.21     1348.17     50.81 o 
   1  -2  15     4869.34     5283.42    186.08 o 
   2  -2  15      758.63      777.25     20.79 o 
   3  -2  15      378.61      382.55     13.62 o 
   4  -2  15        3.23        3.63      4.37 o 
   5  -2  15     1395.02     1356.55     52.35 o 
   6  -2  15       82.89       82.84      9.83 o 
   7  -2  15      635.69      603.27     21.95 o 
   8  -2  15      175.73      182.90     12.67 o 
  -9  -1  15       89.85       97.74      9.64 o 
  -8  -1  15     1436.95     1504.95     42.65 o 
  -7  -1  15      141.14      139.07      9.22 o 
  -6  -1  15     1755.74     1820.52     80.26 o 
  -5  -1  15     1667.43     1701.42     45.47 o 
  -4  -1  15      549.91      539.01     16.81 o 
  -3  -1  15     1110.89     1094.73     30.19 o 
  -2  -1  15     2830.58     2590.03    179.53 o 
  -1  -1  15     1976.92     2004.44     73.68 o 
   0  -1  15       11.73       12.50      3.51 o 
   1  -1  15      612.46      678.17     22.98 o 
   2  -1  15      136.51      104.63      6.45 o 
   3  -1  15      284.40      289.32     18.35 o 
   4  -1  15       26.83       33.99      5.84 o 
   5  -1  15      838.05      762.30     25.02 o 
   6  -1  15       14.09       16.92      8.67 o 
   7  -1  15      206.43      197.43     12.47 o 
  -9   0  15       49.70       60.86      8.23 o 
  -8   0  15     1251.49     1351.66     38.55 o 
  -7   0  15       11.34        7.30      5.44 o 
  -6   0  15      834.71      835.48     24.62 o 
  -5   0  15       17.66       16.56      4.41 o 
  -4   0  15     1041.63     1025.10     28.25 o 
  -3   0  15      548.65      499.04     15.33 o 
  -1   0  15      612.80      634.44     14.53 o 
   0   0  15      315.92      300.80     10.13 o 
   1   0  15      973.55     1020.87     40.72 o 
   2   0  15       66.13       54.69      7.86 o 
   3   0  15      297.86      274.87     14.78 o 
   4   0  15       32.25       36.18      6.17 o 
   5   0  15      500.74      474.29     17.91 o 
   6   0  15      326.15      310.11     21.23 o 
   7   0  15       35.61       29.94     12.87 o 
 -10   1  15     1051.85     1115.74     50.21 o 
  -9   1  15       31.63       36.38      7.59 o 
  -8   1  15     1419.17     1463.54     40.92 o 
  -7   1  15       38.25       29.86      9.68 o 
  -6   1  15      271.79      251.47     10.25 o 
  -5   1  15       66.85       56.84      5.16 o 
  -4   1  15     1386.59     1347.98     35.96 o 
  -3   1  15        6.91        7.94      3.58 o 
  -2   1  15      968.24      930.42     20.49 o 
  -1   1  15       26.08       28.85      3.78 o 
   0   1  15       34.40       36.24      4.21 o 
   1   1  15      247.06      235.18      9.87 o 
   2   1  15        3.38       -1.30      6.89 o 
   3   1  15      546.45      501.49     26.17 o 
   4   1  15      133.49      132.84      9.24 o 
   5   1  15      382.15      369.90     15.96 o 
   6   1  15      377.93      352.80     22.05 o 
   7   1  15       66.37       50.91     10.70 o 
 -10   2  15     1052.98     1114.45     33.69 o 
  -9   2  15       66.90       78.90      7.70 o 
  -8   2  15      700.04      750.89     23.30 o 
  -7   2  15       19.07       22.28      5.13 o 
  -6   2  15      314.86      300.85     15.18 o 
  -5   2  15      286.92      278.39      7.97 o 
  -4   2  15     1560.17     1512.91     32.09 o 
  -3   2  15      309.07      292.09      8.28 o 
  -2   2  15        7.29        9.89      4.58 o 
  -1   2  15       55.33       50.13      4.50 o 
   0   2  15       36.00       31.98      4.26 o 
   1   2  15      449.55      401.67     15.71 o 
   2   2  15      115.79       93.00      6.96 o 
   3   2  15       18.73       13.19      7.69 o 
   4   2  15      256.40      248.53     13.02 o 
   5   2  15        9.48        0.57      6.62 o 
   6   2  15      521.67      503.16     20.72 o 
 -10   3  15      714.85      804.34     30.04 o 
  -9   3  15      158.97      172.14     10.22 o 
  -8   3  15      695.16      729.48     22.37 o 
  -7   3  15       20.86       16.98      4.84 o 
  -6   3  15      389.15      390.75     10.33 o 
  -5   3  15      516.36      508.30     12.44 o 
  -4   3  15     1194.41     1135.27     24.70 o 
  -3   3  15     1326.44     1294.59     27.79 o 
  -2   3  15       88.21       69.45      4.91 o 
  -1   3  15      164.33      160.86      7.68 o 
   0   3  15       19.95       23.71      4.52 o 
   1   3  15      565.35      571.35     18.61 o 
   2   3  15       66.73       88.11      9.74 o 
   3   3  15      146.46      143.80     12.64 o 
   4   3  15      483.36      471.58     23.67 o 
   5   3  15        5.35        3.56      6.83 o 
 -10   4  15      399.54      420.20     18.08 o 
  -9   4  15      301.43      319.58     14.98 o 
  -8   4  15      240.26      246.22     10.71 o 
  -7   4  15      974.08      981.80     22.13 o 
  -6   4  15       86.14       92.08      4.85 o 
  -5   4  15     2326.00     2315.18     48.22 o 
  -4   4  15      290.21      252.79     10.24 o 
  -3   4  15      445.20      431.12     13.70 o 
  -2   4  15      287.15      287.56     10.74 o 
  -1   4  15      206.48      195.33      9.17 o 
   0   4  15      272.07      236.79     23.47 o 
   1   4  15     1718.15     1652.04     45.53 o 
   2   4  15      166.89      156.78      9.97 o 
   3   4  15       76.49       88.30      8.76 o 
   4   4  15      563.14      508.18     32.19 o 
   5   4  15      150.34      150.56     11.63 o 
 -10   5  15       10.04       16.00      6.82 o 
  -9   5  15      716.49      726.37     22.57 o 
  -8   5  15       19.59       16.42      6.48 o 
  -7   5  15      833.51      824.11     19.06 o 
  -6   5  15      213.44      206.00      7.19 o 
  -5   5  15     1047.98     1074.31     23.72 o 
  -4   5  15      535.04      486.92     24.46 o 
  -3   5  15      825.82      817.55     23.29 o 
  -2   5  15       10.62       11.72      4.48 o 
  -1   5  15     1285.44     1339.39     37.30 o 
   0   5  15       25.39       24.77      5.85 o 
   1   5  15      805.58      760.19     24.40 o 
   2   5  15       72.73       87.18      8.62 o 
   3   5  15      275.07      305.15     20.89 o 
   4   5  15      916.26     1013.32     49.84 o 
 -10   6  15       59.88       81.10     13.44 o 
  -9   6  15      599.13      613.88     19.35 o 
  -8   6  15        1.48        2.73      4.98 o 
  -7   6  15     2164.36     2178.15     55.96 o 
  -6   6  15      175.56      166.50     12.97 o 
  -5   6  15     1617.49     1592.79     41.60 o 
  -4   6  15       23.23        7.67      3.68 o 
  -3   6  15     1650.14     1695.13     63.98 o 
  -2   6  15      343.89      321.50     12.97 o 
  -1   6  15     1144.29     1160.64     33.67 o 
   0   6  15      110.23      109.04     14.83 o 
   1   6  15      553.13      577.15     21.00 o 
   2   6  15      557.18      556.20     21.58 o 
   3   6  15       88.30      109.45     10.95 o 
  -9   7  15      875.12      946.00     27.36 o 
  -8   7  15       43.85       38.62      5.90 o 
  -7   7  15     1267.05     1206.77     32.81 o 
  -6   7  15       23.95       29.51      5.55 o 
  -5   7  15     1677.95     1757.14     65.25 o 
  -4   7  15      112.42      115.19     11.80 o 
  -3   7  15     2026.50     2067.15     77.72 o 
  -2   7  15        0.95       -6.12      8.79 o 
  -1   7  15     1666.46     1815.87     70.90 o 
   0   7  15        4.26        2.24      9.49 o 
   1   7  15      123.22      116.70     14.57 o 
   2   7  15        2.78       -3.31     10.23 o 
  -9   8  15      606.01      615.23     19.79 o 
  -8   8  15       98.84      112.68     10.18 o 
  -7   8  15      794.59      793.41     23.37 o 
  -6   8  15      292.28      259.54     16.38 o 
  -5   8  15      773.81      803.29     34.43 o 
  -4   8  15       11.39        4.58      9.19 o 
  -3   8  15     1173.83     1269.92     52.15 o 
  -2   8  15        7.32        1.97      9.96 o 
  -1   8  15      739.19      778.05     37.04 o 
   0   8  15        3.20       -0.90     10.53 o 
   1   8  15      269.52      304.43     23.63 o 
  -8   9  15        2.36        2.57      8.59 o 
  -7   9  15     1093.09     1092.81     43.32 o 
  -6   9  15       37.68       43.66     10.40 o 
  -5   9  15      831.97      860.42     37.24 o 
  -4   9  15       46.34       58.33     12.23 o 
  -3   9  15      747.86      830.43     38.14 o 
  -2   9  15      101.06       92.80     13.94 o 
  -1   9  15       79.52      102.12     14.54 o 
  -6  10  15      158.40      167.41     15.61 o 
  -5  10  15      259.49      257.73     18.82 o 
  -4  10  15      137.01      149.19     16.71 o 
   0 -10  16        7.64       15.64      8.62 o 
   1 -10  16      750.90      780.99     35.57 o 
   2 -10  16      156.60      143.27     15.21 o 
   3 -10  16       67.65       66.42     13.57 o 
   4 -10  16       81.14       75.72     15.08 o 
   5 -10  16        2.80       -1.37     13.14 o 
   6 -10  16      122.71      160.39     18.55 o 
  -2  -9  16       27.11       12.97     10.23 o 
  -1  -9  16      183.72      170.08     14.31 o 
   0  -9  16       48.25       48.44     10.06 o 
   1  -9  16      167.52      181.85     14.84 o 
   2  -9  16      140.87      133.78     14.14 o 
   3  -9  16       51.87       47.10     12.27 o 
   4  -9  16      240.23      230.56     18.89 o 
   5  -9  16      100.89       96.78     14.84 o 
   6  -9  16      770.76      802.69     37.67 o 
   7  -9  16      452.78      518.48     30.05 o 
  -3  -8  16      941.49      896.66     26.31 o 
  -2  -8  16       16.00       14.24      5.32 o 
  -1  -8  16     1540.76     1497.93     55.69 o 
   0  -8  16      431.45      378.78     13.56 o 
   1  -8  16      742.67      751.03     22.43 o 
   2  -8  16      183.01      191.98     15.54 o 
   3  -8  16      125.17      105.53     13.47 o 
   4  -8  16      687.92      692.91     32.86 o 
   5  -8  16      185.61      191.18     16.15 o 
   6  -8  16      322.90      318.81     20.86 o 
  -4  -7  16        9.17       17.62      7.86 o 
  -3  -7  16     1503.37     1490.68     56.86 o 
  -2  -7  16       22.80       25.74      5.37 o 
  -1  -7  16     1497.25     1398.76     37.81 o 
   0  -7  16       44.59       34.21      5.25 o 
   1  -7  16      886.40      842.16     24.27 o 
   2  -7  16      312.11      339.43     13.64 o 
   3  -7  16      708.17      709.97     22.75 o 
   4  -7  16       10.13        7.90      6.67 o 
   5  -7  16      140.61      141.62     24.20 o 
   6  -7  16      571.44      526.30     33.56 o 
  -5  -6  16      888.84      887.29     36.40 o 
  -4  -6  16       83.48       81.60      8.69 o 
  -3  -6  16     2246.19     2243.19     83.10 o 
  -2  -6  16        2.54       -6.02      6.02 o 
  -1  -6  16     2161.72     2079.93     54.33 o 
   0  -6  16      566.11      515.21     16.35 o 
   1  -6  16      949.46      926.38     26.30 o 
   2  -6  16       10.12        9.80      6.69 o 
   3  -6  16      888.29      930.99     27.80 o 
   4  -6  16      488.37      487.22     38.06 o 
   5  -6  16      240.00      181.98     17.35 o 
   6  -6  16      317.52      274.75     23.37 o 
   7  -6  16       25.56       42.55     14.81 o 
  -6  -5  16        0.52        3.88      7.45 o 
  -5  -5  16     1056.97     1026.39     41.02 o 
  -4  -5  16       23.91       30.25      6.89 o 
  -3  -5  16     1267.53     1291.08     49.51 o 
  -2  -5  16       22.97       16.95      6.55 o 
  -1  -5  16      520.99      519.04     22.66 o 
   0  -5  16        0.01       -0.23      3.94 o 
   1  -5  16     1137.78     1199.12     32.75 o 
   2  -5  16       67.45       63.65      5.98 o 
   3  -5  16      797.37      836.50     25.00 o 
   4  -5  16      105.37       98.80     26.17 o 
   5  -5  16      274.36      229.99     19.79 o 
   6  -5  16      210.27      176.87     18.62 o 
   7  -5  16        0.03        0.53     11.60 o 
   8  -5  16        9.86        1.94     12.23 o 
  -7  -4  16      661.41      732.97     51.31 o 
  -6  -4  16       63.85       54.25      7.62 o 
  -5  -4  16     1177.16     1218.53     45.96 o 
  -4  -4  16      330.60      317.23     12.53 o 
  -3  -4  16     2244.76     2231.79     82.37 o 
  -2  -4  16       15.96       11.90      5.88 o 
  -1  -4  16     1483.34     1525.14     57.50 o 
   0  -4  16      203.48      183.99      8.62 o 
   1  -4  16      727.44      730.84     23.27 o 
   2  -4  16      617.31      651.72     28.28 o 
   3  -4  16      105.89      108.64      7.28 o 
   4  -4  16      337.17      294.34     19.79 o 
   5  -4  16       88.76       77.15     12.64 o 
   6  -4  16       12.41       16.45      6.37 o 
   7  -4  16       61.13       74.18      8.52 o 
   8  -4  16       20.51       20.12     10.16 o 
  -8  -3  16       26.52       18.10     12.02 o 
  -7  -3  16     1254.80     1340.32     53.05 o 
  -6  -3  16        8.43        4.55      5.77 o 
  -5  -3  16     1365.54     1325.67     36.92 o 
  -4  -3  16       22.13       14.47      5.06 o 
  -3  -3  16     1691.79     1733.79     45.95 o 
  -2  -3  16       29.17       38.74      6.79 o 
  -1  -3  16       10.01       19.49      6.05 o 
   0  -3  16     1570.84     1576.93     41.47 o 
   1  -3  16        4.13        6.40      4.00 o 
   2  -3  16      681.41      694.95     23.88 o 
   3  -3  16        6.35        6.32      6.35 o 
   4  -3  16      203.60      184.09      9.43 o 
   5  -3  16       64.59       60.87      6.83 o 
   6  -3  16      365.71      352.56     15.93 o 
   7  -3  16      155.73      158.68     10.96 o 
  -8  -2  16      238.44      240.40     12.87 o 
  -7  -2  16      361.76      399.93     15.82 o 
  -6  -2  16      319.55      328.37     13.29 o 
  -5  -2  16     1452.77     1497.10     40.78 o 
  -4  -2  16      792.65      752.78     25.17 o 
  -3  -2  16     1184.95     1189.62     32.48 o 
  -2  -2  16      908.27      940.59     31.41 o 
  -1  -2  16      442.66      435.54     19.52 o 
   0  -2  16     1151.72     1156.46     44.23 o 
   1  -2  16       68.62       90.78     10.91 o 
   2  -2  16      511.56      506.21     23.47 o 
   3  -2  16        1.69       -0.60      3.98 o 
   4  -2  16      112.78      100.39     12.67 o 
   5  -2  16      222.24      213.48     11.07 o 
   6  -2  16      916.73      864.92     27.82 o 
   7  -2  16       33.03       36.44      8.10 o 
  -9  -1  16      226.48      264.59     14.08 o 
  -8  -1  16       25.37       33.76      7.04 o 
  -7  -1  16      161.81      158.69      9.62 o 
  -6  -1  16      909.91      922.40     27.20 o 
  -5  -1  16      863.77      818.35     24.05 o 
  -4  -1  16      671.07      629.96     19.66 o 
  -3  -1  16       34.73       16.46     13.44 o 
  -2  -1  16     2640.55     2699.50     68.96 o 
  -1  -1  16      252.70      243.76     13.34 o 
   0  -1  16     1754.33     1679.72     62.54 o 
   1  -1  16      216.84      201.06      8.95 o 
   2  -1  16      708.14      698.26     20.87 o 
   3  -1  16       44.46       35.10     16.15 o 
   4  -1  16     1536.10     1509.25     42.17 o 
   5  -1  16      114.62      122.36      8.95 o 
   6  -1  16      892.32      846.31     27.59 o 
   7  -1  16      483.36      472.47     41.32 o 
  -9   0  16        0.29        0.55      6.31 o 
  -8   0  16      129.48      137.97     12.00 o 
  -7   0  16       72.31       68.80      6.96 o 
  -6   0  16      752.02      729.57     22.14 o 
  -5   0  16       15.03       25.86      5.60 o 
  -4   0  16     3153.90     3155.07     80.35 o 
  -3   0  16      174.91      160.38      8.01 o 
  -2   0  16     3147.53     3100.07     78.52 o 
  -1   0  16       27.89       25.77      5.28 o 
   0   0  16     6689.66     6941.39    172.59 o 
   1   0  16       70.77       65.54      5.33 o 
   2   0  16     1472.66     1425.43     56.69 o 
   3   0  16       19.46       19.45      5.03 o 
   4   0  16     1989.49     1902.26     52.77 o 
   5   0  16       55.88       51.00      7.33 o 
   6   0  16      722.18      640.21     22.95 o 
   7   0  16       14.95       11.53      9.89 o 
  -9   1  16       17.52       22.12      7.23 o 
  -8   1  16      227.60      222.15     11.22 o 
  -7   1  16       48.83       57.07      6.39 o 
  -6   1  16     2198.15     2227.57     58.29 o 
  -5   1  16        5.31        6.58      3.93 o 
  -4   1  16     1574.45     1560.77     41.60 o 
  -3   1  16      879.25      803.03     34.70 o 
  -2   1  16     3135.13     3185.50     65.30 o 
  -1   1  16      587.49      548.92     16.11 o 
   0   1  16     2162.89     2302.78     59.29 o 
   1   1  16       14.59        5.35      3.99 o 
   2   1  16     2586.48     2491.06     94.77 o 
   3   1  16        0.47       -2.95      5.00 o 
   4   1  16     2297.64     2179.64     59.45 o 
   5   1  16        4.29        8.10      5.85 o 
   6   1  16      724.19      649.13     44.64 o 
 -10   2  16      344.70      362.93     25.17 o 
  -9   2  16       32.75       36.67      7.09 o 
  -8   2  16      510.91      503.67     17.36 o 
  -7   2  16      209.33      195.96      9.56 o 
  -6   2  16     1639.52     1605.33     42.84 o 
  -5   2  16      669.29      645.50     19.22 o 
  -4   2  16     1504.85     1490.51     39.54 o 
  -3   2  16      124.50      125.36      5.37 o 
  -2   2  16     1276.23     1262.50     27.18 o 
  -1   2  16      299.62      273.81     10.07 o 
   0   2  16     4290.86     4204.55    111.10 o 
   1   2  16        2.64        4.16      4.43 o 
   2   2  16     1191.20     1122.67     32.39 o 
   3   2  16        6.79       -2.75      5.46 o 
   4   2  16     1556.55     1425.21     41.49 o 
   5   2  16       56.75       50.96      8.05 o 
   6   2  16      199.38      179.71     16.01 o 
 -10   3  16      116.20      122.15      9.38 o 
  -9   3  16      272.22      294.71     13.21 o 
  -8   3  16      849.41      844.49     39.03 o 
  -7   3  16      135.92      130.15      7.92 o 
  -6   3  16      928.30      922.54     26.14 o 
  -5   3  16       40.53       35.01      3.72 o 
  -4   3  16      684.38      673.99     15.82 o 
  -3   3  16        3.71        2.19      2.92 o 
  -2   3  16     1432.88     1374.30     36.46 o 
  -1   3  16      236.89      215.48     17.35 o 
   0   3  16      591.43      567.71     18.08 o 
   1   3  16        1.15       -1.00      4.78 o 
   2   3  16     1666.56     1623.37     45.17 o 
   3   3  16       56.43       60.17     12.54 o 
   4   3  16      674.47      641.03     32.54 o 
   5   3  16       85.41       62.66      9.51 o 
 -10   4  16      262.70      276.03     12.96 o 
  -9   4  16      206.74      205.80     10.64 o 
  -8   4  16      610.42      608.19     19.36 o 
  -7   4  16      151.75      148.66      8.22 o 
  -6   4  16      765.01      805.50     18.61 o 
  -5   4  16      284.67      279.49      8.57 o 
  -4   4  16     1469.16     1448.37     31.06 o 
  -3   4  16      125.77      121.40      6.72 o 
  -2   4  16      642.20      659.66     19.69 o 
  -1   4  16       53.34       56.92      5.74 o 
   0   4  16      651.46      638.86     20.41 o 
   1   4  16      147.46      151.89      9.46 o 
   2   4  16      284.52      297.09     17.28 o 
   3   4  16      197.58      209.88     12.52 o 
   4   4  16       30.69       26.75      8.25 o 
 -10   5  16        2.30        6.15     11.23 o 
  -9   5  16      656.67      695.01     30.77 o 
  -8   5  16      384.83      387.98     24.72 o 
  -7   5  16      116.68      122.34      6.09 o 
  -6   5  16      397.35      400.79     11.08 o 
  -5   5  16       70.66       63.00      4.64 o 
  -4   5  16      430.44      454.19     14.52 o 
  -3   5  16      488.59      469.93     15.21 o 
  -2   5  16      580.65      570.14     18.15 o 
  -1   5  16      369.46      374.11     14.57 o 
   0   5  16       13.70       13.41      5.84 o 
   1   5  16      834.75      843.41     26.80 o 
   2   5  16       70.72       59.52      8.43 o 
   3   5  16      985.34      965.77     31.50 o 
  -9   6  16        8.06       15.48     10.03 o 
  -8   6  16        1.23       -2.08      9.36 o 
  -7   6  16       47.00       37.18      5.72 o 
  -6   6  16        7.24        6.64      4.70 o 
  -5   6  16      110.00      133.18     10.86 o 
  -4   6  16      204.48      181.69     14.59 o 
  -3   6  16      286.87      305.44     12.33 o 
  -2   6  16      210.33      213.13     10.97 o 
  -1   6  16      299.96      303.31     13.80 o 
   0   6  16      273.21      276.90     26.19 o 
   1   6  16      874.75      873.17     28.51 o 
   2   6  16      130.37      134.24     11.31 o 
  -9   7  16      267.32      268.46     12.01 o 
  -8   7  16        6.68       10.89      5.90 o 
  -7   7  16       44.58       50.20      6.31 o 
  -6   7  16       18.08       20.32      8.16 o 
  -5   7  16       56.94       65.55      9.96 o 
  -4   7  16        0.67       -3.44      8.12 o 
  -3   7  16      502.58      488.72     25.54 o 
  -2   7  16       52.01       65.59     11.43 o 
  -1   7  16     1173.20     1241.30     51.58 o 
   0   7  16        0.82       -2.27      9.89 o 
   1   7  16      735.55      740.07     35.97 o 
  -8   8  16      141.27      137.99      8.95 o 
  -7   8  16       49.19       68.36      9.73 o 
  -6   8  16      271.71      290.66     17.95 o 
  -5   8  16      314.40      353.91     20.53 o 
  -4   8  16      399.10      429.39     23.63 o 
  -3   8  16      494.81      521.99     27.01 o 
  -2   8  16        2.85        5.08     10.70 o 
  -1   8  16      657.85      660.75     33.56 o 
   0   8  16       17.24       26.31     12.30 o 
  -7   9  16      536.73      565.38     26.94 o 
  -6   9  16      409.52      433.84     23.57 o 
  -5   9  16      140.82      141.90     14.51 o 
  -4   9  16      175.99      191.71     16.35 o 
  -3   9  16      794.70      857.11     40.15 o 
  -2   9  16       75.95       87.11     15.44 o 
   0 -10  17      404.43      385.10     22.30 o 
   1 -10  17        2.98       -3.71     10.33 o 
   2 -10  17      537.82      518.14     27.78 o 
   3 -10  17        1.38      -11.20     11.20 o 
   4 -10  17      615.89      564.47     31.36 o 
   5 -10  17       74.67       66.12     15.48 o 
  -2  -9  17      444.34      496.61     25.91 o 
  -1  -9  17       35.83       44.99      9.36 o 
   0  -9  17      773.71      768.99     33.83 o 
   1  -9  17       17.78       17.08      9.59 o 
   2  -9  17      981.59     1023.28     43.69 o 
   3  -9  17      129.61      146.15     16.08 o 
   4  -9  17      220.13      217.49     18.49 o 
   5  -9  17      317.93      317.30     22.70 o 
   6  -9  17      193.69      200.60     18.12 o 
  -3  -8  17       30.43       37.23      6.19 o 
  -2  -8  17      342.37      348.88     13.18 o 
  -1  -8  17       29.47       37.13      5.93 o 
   0  -8  17      388.61      351.88     15.41 o 
   1  -8  17      199.01      212.07     10.26 o 
   2  -8  17      491.86      527.27     26.74 o 
   3  -8  17      344.27      331.44     21.49 o 
   4  -8  17      152.32      176.57     15.88 o 
   5  -8  17      213.31      241.72     18.45 o 
  -4  -7  17        1.84       -0.47      7.19 o 
  -3  -7  17       85.39       85.48      9.06 o 
  -2  -7  17       77.27       75.53      9.21 o 
  -1  -7  17      318.27      289.32     19.99 o 
   0  -7  17      571.47      552.44     17.46 o 
   1  -7  17      776.86      764.63     22.62 o 
   2  -7  17      254.21      260.79     11.79 o 
   3  -7  17     1101.90     1115.17     32.51 o 
   4  -7  17       42.44       45.94      7.80 o 
   5  -7  17     1253.23     1197.50    226.41 o 
   6  -7  17       79.30       78.96     17.08 o 
  -5  -6  17        4.50        0.40      7.49 o 
  -4  -6  17        2.27       -2.94      6.49 o 
  -3  -6  17      342.15      360.03     18.08 o 
  -2  -6  17       24.40       20.93      6.75 o 
  -1  -6  17      448.83      420.76     14.86 o 
   0  -6  17        0.46        1.59      4.28 o 
   1  -6  17     1654.13     1754.42     46.48 o 
   2  -6  17        7.18       -2.26      4.96 o 
   3  -6  17     1782.87     1971.50     53.01 o 
   4  -6  17        7.93        4.89      6.54 o 
   5  -6  17     1020.29      751.11     38.54 o 
   6  -6  17       23.56       29.48     14.68 o 
   7  -6  17      573.60      449.68     31.82 o 
  -6  -5  17      278.38      268.66     16.28 o 
  -5  -5  17       99.80       78.89      9.29 o 
  -4  -5  17       87.74       89.15      9.09 o 
  -3  -5  17      509.49      509.35     22.83 o 
  -2  -5  17      231.64      232.86     13.81 o 
  -1  -5  17     2134.85     2094.16     77.82 o 
   0  -5  17      278.90      260.96     10.32 o 
   1  -5  17     2192.92     2294.67     59.37 o 
   2  -5  17       42.49       46.43      5.86 o 
   3  -5  17     2489.42     2671.01    100.82 o 
   4  -5  17       68.26       62.78     11.06 o 
   5  -5  17     2392.96     2141.30     87.01 o 
   6  -5  17        0.68      -12.37     12.37 o 
   7  -5  17      409.93      377.71     29.58 o 
  -7  -4  17       23.40       25.74     12.80 o 
  -6  -4  17      163.03      167.62     10.33 o 
  -5  -4  17      240.78      222.33     10.83 o 
  -4  -4  17      179.72      184.83     12.34 o 
  -3  -4  17     1696.21     1701.28     63.95 o 
  -2  -4  17       66.63       70.00      7.96 o 
  -1  -4  17      594.90      577.81     24.90 o 
   0  -4  17      232.03      216.09      9.17 o 
   1  -4  17     1609.24     1665.45     43.95 o 
   2  -4  17       19.72       20.79      5.08 o 
   3  -4  17     2807.65     3036.65    113.69 o 
   4  -4  17       34.34       19.62      9.79 o 
   5  -4  17     1110.07      965.95     45.83 o 
   6  -4  17       17.22       36.54     13.07 o 
   7  -4  17      890.82      773.64     42.65 o 
  -7  -3  17       69.77       66.15      8.16 o 
  -6  -3  17     1134.66     1167.23     43.04 o 
  -5  -3  17      766.07      758.12     23.37 o 
  -4  -3  17      467.65      474.07     16.10 o 
  -3  -3  17      788.05      722.89     29.78 o 
  -2  -3  17       27.72       28.75      6.05 o 
  -1  -3  17      450.22      454.69     20.32 o 
   0  -3  17      102.26      106.84      6.17 o 
   1  -3  17     1383.55     1530.03     40.50 o 
   2  -3  17       13.73       20.02      6.99 o 
   3  -3  17     1550.46     1644.68     65.15 o 
   4  -3  17       33.52       29.85     10.06 o 
   5  -3  17      724.99      652.62     34.73 o 
   6  -3  17       12.79       10.35      6.85 o 
   7  -3  17      608.66      604.44     31.39 o 
  -8  -2  17      516.44      550.10     20.20 o 
  -7  -2  17       76.79       78.32      7.95 o 
  -6  -2  17      763.34      768.61     23.66 o 
  -5  -2  17      458.14      478.46     21.70 o 
  -4  -2  17      697.21      697.19     21.04 o 
  -3  -2  17      413.16      406.99     13.86 o 
  -2  -2  17      314.13      295.01     15.41 o 
  -1  -2  17     1000.88      975.28     38.11 o 
   0  -2  17      582.95      567.97     16.90 o 
   1  -2  17      941.91      978.85     39.14 o 
   2  -2  17      288.76      289.66     16.95 o 
   3  -2  17      724.96      724.43     33.70 o 
   4  -2  17       77.02       47.76     13.56 o 
   5  -2  17       71.24       67.31      7.50 o 
   6  -2  17      295.28      285.09     14.06 o 
   7  -2  17      266.61      237.52     14.13 o 
  -8  -1  17     1793.95     1973.43     54.20 o 
  -7  -1  17      311.96      317.03     13.36 o 
  -6  -1  17      784.01      778.36     23.70 o 
  -5  -1  17      122.93      122.12      7.87 o 
  -4  -1  17      730.97      704.68     32.88 o 
  -3  -1  17       10.31        5.59      4.43 o 
  -2  -1  17        3.27        5.04      4.03 o 
  -1  -1  17      147.21      163.87     10.93 o 
   0  -1  17       60.83       63.84      5.02 o 
   1  -1  17      681.90      706.61     30.09 o 
   2  -1  17       38.00       33.90      5.34 o 
   3  -1  17       65.61       43.24      5.83 o 
   4  -1  17        3.18       -5.04      5.19 o 
   5  -1  17        3.84        3.33      6.02 o 
   6  -1  17      245.99      244.49     13.55 o 
  -9   0  17       43.18       52.63      7.83 o 
  -8   0  17      458.46      475.00     17.73 o 
  -7   0  17       11.66       11.88      5.09 o 
  -6   0  17      427.36      412.60     14.71 o 
  -5   0  17       83.95       56.83      5.84 o 
  -4   0  17      100.93       84.19      6.26 o 
  -3   0  17      285.97      288.28     10.87 o 
  -2   0  17      427.98      377.03     12.71 o 
  -1   0  17      270.98      262.95     14.04 o 
   0   0  17       12.59       21.96      5.62 o 
   1   0  17       36.52       34.93      8.94 o 
   2   0  17       29.94       41.42      5.41 o 
   3   0  17       60.48       56.34      6.54 o 
   4   0  17      448.84      424.63     16.46 o 
   5   0  17        4.65        3.09      6.54 o 
   6   0  17      349.92      330.69     16.01 o 
  -9   1  17        1.60       -0.26      6.80 o 
  -8   1  17      592.12      594.74     20.11 o 
  -7   1  17      115.11      115.57      9.04 o 
  -6   1  17        5.08        8.92      4.96 o 
  -5   1  17      235.09      223.65     10.23 o 
  -4   1  17        1.54        0.85      5.40 o 
  -3   1  17      251.69      239.26      9.76 o 
  -2   1  17       41.27       41.76      4.61 o 
  -1   1  17      249.87      243.16     13.20 o 
   0   1  17      151.38      157.53      7.92 o 
   1   1  17        3.92       -2.35      3.98 o 
   2   1  17       80.02       74.50      6.88 o 
   3   1  17      251.20      215.78     11.47 o 
   4   1  17      201.69      172.49     10.99 o 
   5   1  17       24.13       23.63      8.84 o 
   6   1  17      760.09      729.01     33.86 o 
  -9   2  17       26.42       29.83      8.41 o 
  -8   2  17      153.71      136.71     12.30 o 
  -7   2  17      203.50      193.87      9.82 o 
  -6   2  17       32.27       38.37     10.61 o 
  -5   2  17      383.84      355.40     12.68 o 
  -4   2  17       34.97       33.02      4.91 o 
  -3   2  17      411.01      391.62     21.01 o 
  -2   2  17       14.01       17.67      4.14 o 
  -1   2  17      559.99      511.28     15.79 o 
   0   2  17      693.32      652.16     19.70 o 
   1   2  17     1004.92      908.25     26.54 o 
   2   2  17      475.16      441.04     16.13 o 
   3   2  17      622.55      524.50     19.16 o 
   4   2  17      658.09      663.02     23.28 o 
   5   2  17       12.69        6.97      9.28 o 
  -9   3  17      224.58      231.73     11.53 o 
  -8   3  17      152.95      158.26      9.30 o 
  -7   3  17      970.18      979.21     28.23 o 
  -6   3  17        4.83        3.86      4.65 o 
  -5   3  17      745.90      741.31     21.67 o 
  -4   3  17        7.66       10.03      4.12 o 
  -3   3  17      247.74      253.61      9.84 o 
  -2   3  17       12.55       12.32      4.08 o 
  -1   3  17      302.66      301.48     11.27 o 
   0   3  17     1486.25     1481.15     40.31 o 
   1   3  17     1013.80      990.47     29.13 o 
   2   3  17      359.62      343.86     14.75 o 
   3   3  17      166.11      143.74     15.34 o 
   4   3  17      736.16      668.97     23.98 o 
  -9   4  17      535.77      555.67     19.16 o 
  -8   4  17       21.74       13.00      5.90 o 
  -7   4  17     1989.64     1980.00     52.32 o 
  -6   4  17        0.00       -0.53      4.74 o 
  -5   4  17      613.82      609.98     14.89 o 
  -4   4  17       44.50       40.91      4.89 o 
  -3   4  17      856.95      833.46     31.12 o 
  -2   4  17      471.82      437.78     14.74 o 
  -1   4  17     1599.82     1513.86     41.10 o 
   0   4  17      278.30      237.33     11.25 o 
   1   4  17      671.07      675.68     22.48 o 
   2   4  17      493.93      470.43     18.40 o 
   3   4  17      104.02       96.51     15.18 o 
   4   4  17      229.26      242.40     14.42 o 
  -9   5  17     1041.82     1121.36     32.42 o 
  -8   5  17        1.70       -0.23      5.28 o 
  -7   5  17     1582.31     1646.65     44.13 o 
  -6   5  17       93.06       81.67      5.15 o 
  -5   5  17     1405.44     1464.97     38.88 o 
  -4   5  17       16.36       15.87      4.41 o 
  -3   5  17     1646.52     1745.88     46.35 o 
  -2   5  17       51.78       53.12      6.23 o 
  -1   5  17     1031.81     1046.00     30.48 o 
   0   5  17      197.66      185.30     10.75 o 
   1   5  17      549.55      543.62     29.80 o 
   2   5  17       43.80       52.60      8.76 o 
   3   5  17       64.17       66.95      9.87 o 
  -9   6  17      850.48      888.50     39.85 o 
  -8   6  17        1.06       -4.55      9.23 o 
  -7   6  17     1441.51     1516.64     40.47 o 
  -6   6  17        4.87        8.61      4.75 o 
  -5   6  17     1775.26     1823.52     47.87 o 
  -4   6  17       13.92        6.32      4.75 o 
  -3   6  17     1320.10     1384.81     38.27 o 
  -2   6  17       87.47       86.11      7.76 o 
  -1   6  17      862.78      922.10     28.40 o 
   0   6  17        1.39       -2.01      6.61 o 
   1   6  17      345.42      347.54     24.64 o 
   2   6  17       30.13       31.58      8.72 o 
  -8   7  17      157.34      160.02      9.38 o 
  -7   7  17     1160.86     1182.40     45.60 o 
  -6   7  17        1.10        1.34      7.96 o 
  -5   7  17      992.77     1005.50     40.88 o 
  -4   7  17       15.01        6.02      8.59 o 
  -3   7  17      941.93      991.66     42.42 o 
  -2   7  17       49.32       70.27     12.84 o 
  -1   7  17      573.55      599.84     30.42 o 
   0   7  17      112.92      124.76     14.88 o 
   1   7  17       15.76        3.01     11.30 o 
  -8   8  17      190.33      180.81     14.54 o 
  -7   8  17      161.81      190.64     15.18 o 
  -6   8  17      282.28      307.34     18.99 o 
  -5   8  17      252.01      269.27     18.72 o 
  -4   8  17      104.42      104.40     13.37 o 
  -3   8  17      205.90      232.86     19.32 o 
  -2   8  17       68.70       64.92     13.57 o 
  -1   8  17      361.74      411.71     25.77 o 
  -6   9  17      142.28      138.63     14.37 o 
  -5   9  17      117.38      117.00     14.57 o 
  -4   9  17      190.75      210.53     18.25 o 
   2 -10  18       87.88       90.69     13.94 o 
   3 -10  18      156.04      154.34     16.85 o 
  -1  -9  18      189.43      188.67     15.21 o 
   0  -9  18        2.14        3.04      8.52 o 
   1  -9  18       83.85       81.30     12.10 o 
   2  -9  18      421.34      428.62     24.44 o 
   3  -9  18      345.52      364.97     23.27 o 
   4  -9  18      211.90      223.04     19.46 o 
   5  -9  18      319.88      341.71     23.23 o 
  -3  -8  18      853.15      849.59     37.14 o 
  -2  -8  18        0.81       -4.02      5.41 o 
  -1  -8  18      969.65      929.39     27.06 o 
   0  -8  18      340.78      326.48     12.52 o 
   1  -8  18      804.82      766.21     33.53 o 
   2  -8  18      138.51      131.34     13.71 o 
   3  -8  18      415.20      438.21     24.70 o 
   4  -8  18       54.05       63.18     12.10 o 
   5  -8  18       20.80       25.71     12.20 o 
  -4  -7  18       22.43       23.00      8.79 o 
  -3  -7  18     1135.82     1063.59     42.35 o 
  -2  -7  18        7.23       10.48      5.50 o 
  -1  -7  18     1179.82     1118.05     31.31 o 
   0  -7  18       25.43       30.15      5.49 o 
   1  -7  18      593.78      593.43     18.67 o 
   2  -7  18       71.49       78.36      7.22 o 
   3  -7  18      210.76      212.52     13.84 o 
   4  -7  18        8.05       -0.96      7.01 o 
   5  -7  18       19.10       23.87     12.97 o 
   6  -7  18      110.27       89.29     18.15 o 
  -5  -6  18      684.43      666.56     29.22 o 
  -4  -6  18        4.29        1.17      7.22 o 
  -3  -6  18      881.63      830.23     34.10 o 
  -2  -6  18       92.10       85.98      9.06 o 
  -1  -6  18      959.86      901.37     34.36 o 
   0  -6  18       31.73       29.27      5.08 o 
   1  -6  18      702.43      680.25     20.53 o 
   2  -6  18       14.89       16.73      5.51 o 
   3  -6  18      173.05      174.06     10.31 o 
   4  -6  18       43.67       33.43     12.27 o 
   5  -6  18       15.23       12.03     11.63 o 
   6  -6  18      189.54      151.97     19.96 o 
  -6  -5  18        3.95        6.28      8.06 o 
  -5  -5  18      460.07      486.59     22.97 o 
  -4  -5  18      111.53      131.04     10.56 o 
  -3  -5  18      552.46      526.00     23.63 o 
  -2  -5  18      367.33      322.59     16.95 o 
  -1  -5  18      657.50      627.37     33.23 o 
   0  -5  18      273.24      256.23     10.26 o 
   1  -5  18      102.62      110.35      6.95 o 
   2  -5  18      399.39      422.11     18.69 o 
   3  -5  18      153.58      167.48     13.77 o 
   4  -5  18      313.13      271.00     21.03 o 
   5  -5  18      154.39      158.02     17.92 o 
   6  -5  18       23.23       12.37     13.57 o 
  -6  -4  18       53.29       52.46      7.62 o 
  -5  -4  18      906.17     1007.90     29.75 o 
  -4  -4  18      586.95      582.69     25.31 o 
  -3  -4  18      607.70      582.42     25.54 o 
  -2  -4  18      116.98      105.23      9.43 o 
  -1  -4  18      407.40      393.45     18.62 o 
   0  -4  18      478.21      490.16     15.53 o 
   1  -4  18        2.78        4.42      4.16 o 
   2  -4  18      917.58      974.33     27.79 o 
   3  -4  18        1.93       -0.80      8.06 o 
   4  -4  18      237.93      228.92     18.82 o 
   5  -4  18       46.36       27.31     13.30 o 
   6  -4  18      172.25      126.39     18.59 o 
  -7  -3  18      324.30      349.12     15.22 o 
  -6  -3  18      418.51      377.94     47.60 o 
  -5  -3  18      513.61      519.14     17.85 o 
  -4  -3  18      425.30      441.41     15.48 o 
  -3  -3  18       22.96       11.97      6.69 o 
  -2  -3  18     1192.37     1120.39     43.89 o 
  -1  -3  18        9.99       13.57      6.05 o 
   1  -3  18        0.44        2.56      4.98 o 
   2  -3  18     1456.45     1494.82     58.33 o 
   3  -3  18      152.25      140.43     13.44 o 
   4  -3  18     1363.04     1290.37     55.39 o 
   5  -3  18      342.26      274.58     22.50 o 
   6  -3  18      395.81      341.24     26.81 o 
  -8  -2  18      496.28      573.10     32.53 o 
  -7  -2  18      142.64      143.51      9.57 o 
  -6  -2  18      874.68      791.39    133.16 o 
  -5  -2  18       53.31       48.04      6.45 o 
  -4  -2  18     3678.51     3887.26    110.67 o 
  -3  -2  18      101.77      107.32      7.01 o 
  -2  -2  18      636.32      647.41     27.48 o 
  -1  -2  18        4.40        5.82      5.85 o 
   0  -2  18     1962.21     2019.22     52.15 o 
   1  -2  18        7.17        7.69      6.28 o 
   2  -2  18     1503.09     1576.32     61.78 o 
   3  -2  18      454.99      435.81     23.70 o 
   4  -2  18      234.63      184.99     17.05 o 
   5  -2  18       42.23       23.83     12.50 o 
   6  -2  18      416.46      363.29     16.48 o 
  -8  -1  18      578.14      597.76     21.03 o 
  -7  -1  18       54.23       56.10      7.17 o 
  -6  -1  18     1458.92     1459.93     48.02 o 
  -5  -1  18        6.06       12.73      5.34 o 
  -3  -1  18       77.24       72.48      6.14 o 
  -2  -1  18     1015.39      969.03     38.14 o 
  -1  -1  18        1.70       -2.14      5.35 o 
   0  -1  18     2002.78     2070.19     77.05 o 
   1  -1  18       31.56       30.45      7.39 o 
   2  -1  18     1320.34     1392.03     55.73 o 
   3  -1  18      234.35      195.39     16.55 o 
   4  -1  18      259.74      268.73     13.54 o 
   5  -1  18      322.51      324.12     29.92 o 
   6  -1  18      810.17      725.68     25.25 o 
  -8   0  18      613.85      665.25     22.27 o 
  -7   0  18       27.73       24.59      6.18 o 
  -6   0  18     1289.82     1307.11     36.40 o 
  -5   0  18       73.72       66.62      6.29 o 
  -4   0  18     3942.70     4049.74    102.63 o 
  -3   0  18       37.19       40.32      5.27 o 
  -2   0  18     3614.63     3759.14     94.89 o 
  -1   0  18      537.71      513.36     22.46 o 
   0   0  18     4277.18     4444.79    160.82 o 
   1   0  18        7.92       18.72      6.49 o 
   2   0  18      850.16      809.73     24.47 o 
   3   0  18       54.25       48.51     10.35 o 
   4   0  18      181.47      165.75     15.31 o 
   5   0  18       17.31        9.38      6.86 o 
   6   0  18      129.51      117.23     13.27 o 
  -9   1  18        9.27        0.76      6.91 o 
  -8   1  18     1035.09     1066.14     31.33 o 
  -7   1  18      165.97      160.56      9.51 o 
  -6   1  18      935.35      925.17     26.82 o 
  -5   1  18        9.22       10.54      4.80 o 
  -4   1  18      757.44      740.35     21.84 o 
  -3   1  18      209.97      227.81      9.44 o 
  -2   1  18     1804.23     1858.12     69.23 o 
  -1   1  18        0.50        2.74      4.75 o 
   0   1  18     1435.72     1549.18     59.40 o 
   1   1  18       91.45       86.11     10.10 o 
   2   1  18      720.16      658.36     21.25 o 
   3   1  18       25.14       17.57      6.43 o 
   4   1  18      674.52      637.93     41.80 o 
   5   1  18       23.79       14.82      8.31 o 
  -9   2  18      159.97      173.32     10.95 o 
  -8   2  18      497.21      496.55     26.06 o 
  -7   2  18       71.14       69.53      6.82 o 
  -6   2  18      544.27      532.76     17.30 o 
  -5   2  18      101.13       92.95      6.64 o 
  -4   2  18     2078.91     2039.83     53.25 o 
  -3   2  18       16.77       21.36      6.18 o 
  -2   2  18     1488.75     1467.71     55.42 o 
  -1   2  18       10.22       15.32      4.41 o 
   0   2  18      882.63      874.13     25.33 o 
   1   2  18       81.91       77.63      6.78 o 
   2   2  18      296.59      253.35     19.59 o 
   3   2  18      493.37      426.03     18.10 o 
   4   2  18      368.27      327.36     15.66 o 
   5   2  18      234.57      227.35     18.08 o 
  -9   3  18       69.52       69.49      7.95 o 
  -8   3  18      179.34      211.12     20.11 o 
  -7   3  18       28.55       20.28      5.45 o 
  -6   3  18      493.17      472.20     17.43 o 
  -5   3  18      142.18      141.07      7.86 o 
  -4   3  18      202.24      196.02     12.27 o 
  -3   3  18       86.22       95.00      8.39 o 
  -2   3  18      407.93      384.78     13.17 o 
  -1   3  18      448.24      449.30     14.97 o 
   0   3  18      121.05      117.23      7.57 o 
   1   3  18      873.62      814.68     25.10 o 
   2   3  18      242.77      213.29     12.02 o 
   3   3  18      573.05      484.36     19.09 o 
   4   3  18      236.36      221.09     13.70 o 
  -9   4  18       38.19       39.06      7.47 o 
  -8   4  18       15.88       24.84      6.44 o 
  -7   4  18        6.69       16.76      5.57 o 
  -6   4  18      662.49      643.57     19.80 o 
  -5   4  18       55.25       66.12      7.66 o 
  -4   4  18      231.32      224.22      9.57 o 
  -3   4  18       61.26       63.02      5.69 o 
  -2   4  18        2.76        1.11      6.67 o 
  -1   4  18      534.04      529.45     17.49 o 
   0   4  18       77.61       90.19     11.38 o 
   1   4  18      535.00      547.77     19.66 o 
   2   4  18       65.22       74.13     13.84 o 
   3   4  18      673.43      637.41     35.84 o 
  -9   5  18      250.91      281.79     13.06 o 
  -8   5  18       48.26       52.06      6.83 o 
  -7   5  18       84.57       97.68      7.35 o 
  -6   5  18        6.09        6.99      6.52 o 
  -5   5  18      204.59      201.15      9.44 o 
  -4   5  18      109.45      106.47      6.71 o 
  -3   5  18      198.75      220.46     10.11 o 
  -2   5  18       33.90       38.86      6.18 o 
  -1   5  18     1415.69     1458.19     40.77 o 
   0   5  18       68.65       61.73      7.99 o 
   1   5  18     1367.12     1368.41     62.63 o 
   2   5  18        6.32        4.95      7.73 o 
  -8   6  18      307.46      326.76     20.93 o 
  -6   6  18        4.05        5.48      7.52 o 
  -5   6  18      260.49      299.25     17.42 o 
  -4   6  18      140.62      154.78     10.63 o 
  -3   6  18      549.81      590.50     19.36 o 
  -2   6  18        0.89        0.64      6.13 o 
  -1   6  18      581.15      604.09     21.38 o 
   0   6  18       15.70       17.78      7.59 o 
   1   6  18      373.77      409.49     18.79 o 
  -7   7  18      386.01      415.65     21.90 o 
  -6   7  18      266.26      278.79     18.45 o 
  -5   7  18      137.03      140.47     13.24 o 
  -4   7  18      316.84      341.31     20.93 o 
  -3   7  18      555.46      587.74     29.58 o 
  -2   7  18       12.51        7.12     10.23 o 
  -1   7  18      932.07     1025.29     44.79 o 
   0   7  18       41.51       32.86     12.03 o 
  -7   8  18      342.36      386.53     21.46 o 
  -6   8  18      147.32      149.73     14.04 o 
  -5   8  18      383.25      430.33     24.20 o 
  -4   8  18      242.16      253.29     20.12 o 
  -3   8  18      543.16      590.95     30.72 o 
  -2   8  18        5.86       12.27     11.43 o 
   0  -9  19      145.34      150.29     13.84 o 
   1  -9  19      406.21      381.95     22.43 o 
   2  -9  19       25.44       33.76     11.13 o 
   3  -9  19      329.82      327.83     22.23 o 
   4  -9  19        1.62        6.49     11.77 o 
  -2  -8  19        0.63        1.83      5.48 o 
  -1  -8  19      743.35      752.28     22.84 o 
   0  -8  19       13.50        9.70      6.02 o 
   1  -8  19      300.01      271.74     17.75 o 
   2  -8  19       16.62       16.21     10.06 o 
   3  -8  19      534.60      587.47     29.92 o 
   4  -8  19       24.76       17.72     11.40 o 
  -3  -7  19      504.31      492.87     23.47 o 
  -2  -7  19        0.23        4.60      7.09 o 
  -1  -7  19      923.31      915.19     26.45 o 
   0  -7  19       93.44       80.19      7.62 o 
   1  -7  19     1090.80     1047.53     29.64 o 
   2  -7  19        4.07       -2.21      5.68 o 
   3  -7  19     1505.46     1622.57     45.16 o 
   4  -7  19       33.29       42.02     13.10 o 
   5  -7  19     2344.47     2061.24     86.11 o 
  -4  -6  19      153.86      140.83     12.27 o 
  -3  -6  19      957.27      941.55     38.48 o 
  -2  -6  19      129.85      113.52     10.73 o 
  -1  -6  19      754.50      749.98     22.19 o 
   0  -6  19       19.08       12.10      4.84 o 
   1  -6  19      833.14      838.38     24.44 o 
   2  -6  19        1.08        2.58      4.97 o 
   3  -6  19     1887.66     2085.19     55.96 o 
   4  -6  19       57.15       56.53     12.34 o 
   5  -6  19      351.30      293.97     24.54 o 
   6  -6  19        0.28       -0.17     15.98 o 
  -5  -5  19      421.37      431.33     21.36 o 
  -4  -5  19      629.61      593.36     26.51 o 
  -3  -5  19      534.79      554.41     25.14 o 
  -2  -5  19      166.32      157.08     12.07 o 
  -1  -5  19      577.15      581.90     18.00 o 
   0  -5  19      104.09      116.93      7.12 o 
   1  -5  19     1162.47     1195.12     32.84 o 
   2  -5  19        6.44       -0.74      4.78 o 
   3  -5  19     2088.32     2368.48     90.89 o 
   4  -5  19        0.26       -4.04      9.16 o 
   5  -5  19      906.48      783.30     40.75 o 
   6  -5  19       94.32       63.11     16.81 o 
  -6  -4  19      512.18      516.19     18.79 o 
  -5  -4  19      731.83      659.98     28.95 o 
  -4  -4  19      171.25      159.52     12.47 o 
  -3  -4  19      184.65      164.74     12.70 o 
  -2  -4  19        2.30        2.21      6.55 o 
  -1  -4  19      229.86      213.01     13.30 o 
   0  -4  19       48.32       42.99      5.04 o 
   2  -4  19        0.03        2.67      7.09 o 
   3  -4  19      681.86      688.23     32.63 o 
   4  -4  19      170.13      193.82     17.32 o 
   5  -4  19      130.82      140.67     18.42 o 
   6  -4  19        4.18      -12.97     12.97 o 
  -7  -3  19       59.27       51.25     14.81 o 
  -6  -3  19      608.03      667.45     40.88 o 
  -5  -3  19      233.51      228.03     11.31 o 
  -4  -3  19       17.38       11.18      5.57 o 
  -3  -3  19       39.10       35.90      7.66 o 
  -2  -3  19        1.26       10.06      6.89 o 
  -1  -3  19      499.37      514.46     23.00 o 
   0  -3  19        0.84        0.57      3.31 o 
   1  -3  19      664.69      658.98     28.68 o 
   2  -3  19       37.36       51.18      9.19 o 
   3  -3  19      234.58      247.00     18.15 o 
   4  -3  19       50.83       23.13     11.10 o 
   5  -3  19      387.10      311.75     24.60 o 
   6  -3  19       65.92       48.57     14.37 o 
  -7  -2  19       10.40        3.31      6.61 o 
  -6  -2  19      471.17      485.08     17.51 o 
  -5  -2  19       88.72       72.08      9.86 o 
  -4  -2  19       51.98       42.94      6.75 o 
  -3  -2  19      243.82      242.38     22.55 o 
  -2  -2  19      190.38      198.26     12.77 o 
  -1  -2  19      443.65      428.12     19.92 o 
   0  -2  19      241.96      224.67     12.90 o 
   1  -2  19      526.38      546.82     24.64 o 
   2  -2  19      319.27      346.19     19.29 o 
   3  -2  19       58.19       69.03     11.47 o 
   4  -2  19      825.74      731.05     36.77 o 
   5  -2  19       31.88       24.77     11.43 o 
   6  -2  19      660.12      555.92     35.47 o 
  -8  -1  19      625.87      691.03     34.80 o 
  -7  -1  19       24.15       19.90      6.78 o 
  -6  -1  19      168.82      170.60     10.38 o 
  -5  -1  19       64.41       60.46      6.69 o 
  -4  -1  19       31.15       33.90      5.80 o 
  -3  -1  19      193.89      181.05      9.17 o 
  -2  -1  19        1.29        7.19      6.35 o 
  -1  -1  19      172.75      176.97     11.27 o 
   0  -1  19      133.51      150.33     11.57 o 
   1  -1  19       77.36       59.60      8.79 o 
   2  -1  19      528.82      526.16     26.27 o 
   3  -1  19        2.58       11.27      9.39 o 
   4  -1  19      669.83      646.31     34.46 o 
   5  -1  19        0.03       -3.58      9.73 o 
  -8   0  19      180.28      187.68     11.43 o 
  -7   0  19      108.36      111.97      8.61 o 
  -6   0  19        6.30        0.52      5.54 o 
  -5   0  19      490.75      472.71     16.17 o 
  -4   0  19       93.74       88.70     14.46 o 
  -3   0  19      100.17       69.03     40.92 o 
  -2   0  19       14.26       12.67      5.55 o 
  -1   0  19      132.22      120.68      9.46 o 
   0   0  19      105.05      121.01     10.20 o 
   1   0  19       13.58       12.97      7.62 o 
   2   0  19     1465.17     1443.08     58.73 o 
   3   0  19       77.58       63.31     12.60 o 
   4   0  19      621.02      585.53     20.91 o 
   5   0  19        0.71       -7.00      7.00 o 
  -8   1  19       15.62       23.56      6.74 o 
  -7   1  19      206.02      202.74     18.12 o 
  -6   1  19        2.14       -0.04      4.68 o 
  -5   1  19     1038.55     1024.17     29.17 o 
  -4   1  19       44.94       44.52      5.76 o 
  -2   1  19       46.96       47.70      7.15 o 
  -1   1  19      125.99      116.93      9.83 o 
   0   1  19      757.89      716.17     30.95 o 
   1   1  19      701.38      671.61     30.72 o 
   3   1  19      101.64       92.06      8.63 o 
   4   1  19      768.02      744.63     35.27 o 
   5   1  19      193.39      197.76     16.71 o 
  -8   2  19       19.42       16.18      6.82 o 
  -7   2  19      332.97      344.28     17.62 o 
  -6   2  19        9.30        7.98      5.52 o 
  -5   2  19     1335.46     1279.29     35.16 o 
  -4   2  19       28.06       27.15      5.45 o 
  -3   2  19     1011.86     1017.63     39.98 o 
  -2   2  19      834.23      782.16     31.86 o 
  -1   2  19     1459.53     1469.58     56.59 o 
   0   2  19      202.05      191.31     13.47 o 
   1   2  19     1068.56     1075.95     31.14 o 
   2   2  19      706.87      674.27     22.40 o 
   3   2  19      370.58      336.57     15.29 o 
   4   2  19       81.67       79.64      9.56 o 
  -8   3  19        4.15        6.71      6.10 o 
  -7   3  19     1155.85     1160.81     32.95 o 
  -6   3  19       30.32       23.29      5.57 o 
  -5   3  19     1347.96     1374.27     37.38 o 
  -4   3  19      158.46      162.43     11.57 o 
  -3   3  19       51.41       54.86      7.19 o 
  -2   3  19      288.66      264.62     14.88 o 
  -1   3  19      553.54      576.48     18.34 o 
   0   3  19      854.34      847.90     25.40 o 
   1   3  19      672.41      664.24     21.95 o 
   2   3  19       75.03       87.55     13.91 o 
   3   3  19      251.18      248.93     30.39 o 
  -8   4  19      151.32      169.57     10.33 o 
  -7   4  19     1290.43     1316.90     36.64 o 
  -6   4  19        9.91        9.92      5.13 o 
  -5   4  19      807.32      838.12     34.03 o 
  -4   4  19      200.13      213.61     13.14 o 
  -3   4  19      382.50      372.83     18.22 o 
  -2   4  19       71.70       76.85      6.61 o 
  -1   4  19      483.27      452.67     23.05 o 
   0   4  19        9.16       11.71      5.85 o 
   1   4  19       70.70       62.74     15.19 o 
   2   4  19       21.75       15.38      7.27 o 
  -8   5  19        0.12        2.22      6.51 o 
  -7   5  19     1533.77     1603.27     43.55 o 
  -6   5  19        0.05       10.56      7.52 o 
  -5   5  19      707.04      768.86     31.79 o 
  -4   5  19        0.97        0.40      6.75 o 
  -3   5  19      149.32      148.32     11.13 o 
  -2   5  19        0.23       -2.57      5.24 o 
  -1   5  19      353.86      348.29     14.68 o 
   0   5  19      157.62      166.66     10.78 o 
   1   5  19       34.91       41.68      8.38 o 
  -8   6  19       17.41       25.27     11.70 o 
  -5   6  19      180.24      211.30     16.78 o 
  -4   6  19      136.50      150.21      9.43 o 
  -3   6  19      382.37      407.74     15.60 o 
  -2   6  19       49.76       46.67      7.64 o 
  -1   6  19      383.14      405.51     17.36 o 
   0   6  19       71.39       90.63      9.91 o 
  -6   7  19      224.17      222.83     16.88 o 
  -5   7  19       69.70       72.57     12.23 o 
  -4   7  19      520.54      563.94     28.68 o 
  -3   7  19      444.31      466.83     26.01 o 
  -2   7  19      163.51      216.85     17.78 o 
  -1   7  19        4.17        0.33     10.63 o 
  -4   8  19      365.32      407.29     25.07 o 
  -1  -8  20      311.92      299.38     12.50 o 
   0  -8  20       57.61       60.34     10.43 o 
   1  -8  20      503.10      485.58     24.67 o 
   2  -8  20      112.62      141.44     14.01 o 
   3  -8  20       26.17        5.38     10.00 o 
  -3  -7  20      424.49      387.44     21.36 o 
  -2  -7  20      113.41      115.65      7.88 o 
  -1  -7  20      469.51      471.81     23.40 o 
   0  -7  20        4.75        4.61      4.92 o 
   1  -7  20       49.85       50.75      6.46 o 
   2  -7  20        0.52       -1.20      5.50 o 
   3  -7  20       21.16       31.58      7.25 o 
   4  -7  20      227.54      218.22     19.62 o 
  -4  -6  20      321.19      282.27     17.08 o 
  -3  -6  20       14.42       18.35      7.92 o 
  -2  -6  20      301.55      304.84     12.28 o 
  -1  -6  20       82.41       80.67      6.74 o 
   0  -6  20       53.26       52.29      5.80 o 
   1  -6  20      370.73      340.94     12.99 o 
   2  -6  20      385.01      409.52     15.52 o 
   3  -6  20        0.47        3.34      9.56 o 
   4  -6  20      110.92      115.60     15.91 o 
   5  -6  20        6.03        6.75     12.84 o 
  -5  -5  20       11.82       10.76      8.46 o 
  -4  -5  20      706.57      724.60     31.36 o 
  -3  -5  20      161.52      163.16     13.17 o 
  -2  -5  20      426.44      416.45     20.69 o 
  -1  -5  20       61.43       57.80      5.95 o 
   0  -5  20      722.00      713.78     21.29 o 
   1  -5  20        0.42        5.49      5.02 o 
   2  -5  20     1373.82     1452.84     57.43 o 
   3  -5  20      266.79      280.23     19.99 o 
   4  -5  20      768.86      822.11     39.91 o 
   5  -5  20      280.15      256.33     23.43 o 
  -5  -4  20        1.16        1.47      8.12 o 
  -4  -4  20      650.95      615.62     27.55 o 
  -3  -4  20       29.17       20.16      7.82 o 
  -2  -4  20      520.86      519.31     23.90 o 
  -1  -4  20        1.24        5.08      4.24 o 
   0  -4  20     1163.46     1167.69     32.11 o 
   1  -4  20       11.59       13.47      6.65 o 
   2  -4  20     1633.70     1616.84     63.28 o 
   3  -4  20      234.68      226.58     17.65 o 
   4  -4  20      553.54      534.39     29.99 o 
   5  -4  20      245.57      227.75     21.59 o 
  -6  -3  20      820.05      869.85     27.02 o 
  -5  -3  20       66.19       61.47      7.35 o 
  -4  -3  20     1029.81     1027.43     41.59 o 
  -3  -3  20      149.40      141.14     11.27 o 
  -2  -3  20     1368.35     1332.73     51.55 o 
  -1  -3  20       22.41       13.00      6.49 o 
   0  -3  20     1257.57     1283.49     49.61 o 
   1  -3  20      268.70      253.72     15.64 o 
   2  -3  20     1860.96     1959.71     75.65 o 
   3  -3  20      255.76      255.86     19.12 o 
   4  -3  20      514.56      479.73     27.61 o 
   5  -3  20       11.72        8.09     11.83 o 
  -7  -2  20       91.82       84.41      8.84 o 
  -6  -2  20     1363.00     1476.34     41.31 o 
  -5  -2  20        5.69        6.31      5.47 o 
  -4  -2  20     1650.76     1670.10     45.14 o 
  -3  -2  20       35.46       31.69      7.62 o 
  -2  -2  20     1815.79     1832.92     69.00 o 
  -1  -2  20       14.88        3.84      6.59 o 
   0  -2  20     1938.30     2023.83     75.92 o 
   1  -2  20      243.04      233.10     15.28 o 
   2  -2  20      826.46      765.45     34.50 o 
   3  -2  20       54.77       46.43     11.06 o 
   4  -2  20      204.14      187.03     18.02 o 
   5  -2  20        0.75       -9.13     11.63 o 
  -7  -1  20       13.95       20.39      6.99 o 
  -6  -1  20     1000.82     1066.50     31.20 o 
  -5  -1  20        4.14        5.36      5.26 o 
  -4  -1  20      439.53      439.57     21.04 o 
  -3  -1  20      421.79      409.29     14.14 o 
  -2  -1  20     2043.49     1993.58     74.38 o 
  -1  -1  20       40.61       31.22      7.09 o 
   0  -1  20     1025.50     1085.62     43.42 o 
   1  -1  20        3.92        2.91      6.89 o 
   2  -1  20      355.84      373.03     21.53 o 
   3  -1  20       10.85       -7.32      8.93 o 
   4  -1  20      313.05      286.15     22.90 o 
   5  -1  20        0.10       -4.01     12.27 o 
  -8   0  20      501.61      538.97     30.09 o 
  -7   0  20       39.82       40.63      7.06 o 
  -6   0  20      838.60      850.17     31.72 o 
  -5   0  20        9.86       12.08      5.76 o 
  -4   0  20     2617.60     2735.63     70.81 o 
  -3   0  20       96.23       82.40     11.70 o 
  -2   0  20     1927.30     1993.94     74.51 o 
  -1   0  20       15.21       14.84      6.52 o 
   0   0  20     1231.98     1277.87     50.41 o 
   1   0  20       44.14       32.63      8.99 o 
   2   0  20      354.34      364.34     22.10 o 
   3   0  20      390.42      410.64     24.80 o 
   4   0  20        8.16        4.41     10.20 o 
  -8   1  20      271.18      296.06     13.75 o 
  -7   1  20        1.76       -0.97      5.92 o 
  -6   1  20      373.24      366.67     14.29 o 
  -5   1  20      182.14      192.16      9.69 o 
  -4   1  20       69.50       73.03     10.81 o 
  -3   1  20      505.03      503.70     22.76 o 
  -2   1  20      504.22      490.86     22.20 o 
  -1   1  20       20.21       23.77      7.02 o 
   0   1  20      129.48      135.72     11.63 o 
   1   1  20      561.51      556.12     27.34 o 
   2   1  20       98.75       90.26     13.00 o 
   3   1  20      130.98       96.17     15.14 o 
   4   1  20       37.32       34.53     13.67 o 
  -8   2  20      138.65      145.85      9.73 o 
  -7   2  20       26.54       34.97      6.70 o 
  -6   2  20      288.96      287.30     12.21 o 
  -5   2  20      178.27      169.82      9.39 o 
  -4   2  20      727.71      714.50     29.99 o 
  -3   2  20      263.90      274.18     15.24 o 
  -2   2  20       44.98       42.15      7.29 o 
  -1   2  20      263.60      279.80     16.25 o 
   0   2  20      158.26      141.74     12.34 o 
   1   2  20     1066.44     1124.57     47.84 o 
   2   2  20        2.10       -6.82      9.86 o 
   3   2  20      282.14      269.00     14.52 o 
  -8   3  20       92.54      102.43      8.57 o 
  -7   3  20       57.50       61.38      7.37 o 
  -6   3  20       73.67       75.30      7.07 o 
  -5   3  20      791.26      794.86     32.73 o 
  -4   3  20       48.84       52.12      7.82 o 
  -3   3  20      561.71      555.35     24.30 o 
  -2   3  20       85.10       89.42      9.23 o 
  -1   3  20      619.99      622.51     28.15 o 
   0   3  20       20.11       20.79      8.62 o 
   1   3  20     1365.23     1421.30     40.49 o 
   2   3  20       12.62        7.89     11.87 o 
   3   3  20      578.56      562.53     27.98 o 
  -8   4  20       23.34       29.79      7.00 o 
  -7   4  20      195.06      203.96     12.62 o 
  -6   4  20       38.47       31.79      7.89 o 
  -5   4  20     1036.48     1049.99     41.52 o 
  -4   4  20       34.96       26.34      7.05 o 
  -3   4  20      386.95      389.41     19.72 o 
  -2   4  20        5.30        9.69      7.92 o 
  -1   4  20      899.22      899.80     38.84 o 
   0   4  20       55.81       56.53      7.43 o 
   1   4  20     1154.32     1228.28     36.46 o 
   2   4  20        0.19       -7.12      7.12 o 
  -8   5  20       83.68       92.33     14.14 o 
  -7   5  20      331.02      329.61     18.02 o 
  -6   5  20       75.43       90.89     10.20 o 
  -5   5  20      566.37      612.78     26.61 o 
  -4   5  20       27.32       21.56      7.92 o 
  -3   5  20      311.82      327.60     17.98 o 
  -2   5  20      100.37      103.35     11.37 o 
  -1   5  20     1890.10     2029.66     55.26 o 
   0   5  20        0.24        0.62      7.10 o 
   1   5  20      676.09      676.26     32.73 o 
  -3   6  20      277.41      325.44     19.22 o 
  -2   6  20       75.22       76.97      9.10 o 
  -1   6  20      606.75      618.90     24.57 o 
  -4   7  20      199.53      233.23     19.19 o 
  -3   7  20      188.02      231.93     19.05 o 
   1  -8  21      233.58      244.53     17.65 o 
   2  -8  21       28.54       17.55     10.40 o 
  -2  -7  21       33.07       46.40      9.76 o 
  -1  -7  21      607.08      584.05     18.80 o 
   0  -7  21       30.17       30.07      5.71 o 
   1  -7  21     1232.34     1248.45     34.96 o 
   2  -7  21      175.81      192.03     10.93 o 
   3  -7  21     1028.16     1126.67     48.20 o 
  -3  -6  21      306.83      292.77     17.62 o 
  -2  -6  21       49.20       49.18     10.16 o 
  -1  -6  21      287.29      284.02     11.76 o 
   0  -6  21        1.09        4.71      5.83 o 
   1  -6  21      545.24      569.65     18.64 o 
   2  -6  21        7.98        3.24      7.79 o 
   3  -6  21      479.14      482.44     26.94 o 
   4  -6  21       22.57       21.76     13.27 o 
  -4  -5  21       18.26       34.57      9.23 o 
  -3  -5  21      130.45      128.27     11.40 o 
  -2  -5  21       30.11       30.92      8.06 o 
  -1  -5  21      206.13      229.00     10.28 o 
   0  -5  21       87.39       89.16      6.76 o 
   1  -5  21      863.51      856.64     35.94 o 
   2  -5  21       22.25       23.13      8.59 o 
   3  -5  21      315.36      331.88     21.63 o 
   4  -5  21      313.45      309.58     23.27 o 
  -5  -4  21       73.03       60.20      9.59 o 
  -4  -4  21        7.43        9.66      8.42 o 
  -3  -4  21      209.04      184.29     13.74 o 
  -2  -4  21        5.90       12.67      6.99 o 
  -1  -4  21       82.50       94.09      6.64 o 
   0  -4  21       29.52       34.97      5.44 o 
   1  -4  21      125.56      128.33     11.20 o 
   2  -4  21      390.87      407.59     22.13 o 
   3  -4  21      191.45      230.96     18.39 o 
   4  -4  21      137.78      121.91     15.71 o 
  -6  -3  21        7.28       24.57     12.10 o 
  -5  -3  21        0.27        1.27      7.89 o 
  -4  -3  21       18.22       27.21      8.62 o 
  -3  -3  21        0.20        0.27      7.42 o 
  -2  -3  21       24.47       30.52      7.86 o 
  -1  -3  21       12.40       13.71      4.64 o 
   1  -3  21       14.62       22.50      8.09 o 
   2  -3  21      472.70      448.31     23.23 o 
   3  -3  21        8.45        2.94      9.93 o 
   4  -3  21      392.76      385.33     25.67 o 
  -6  -2  21       84.62       88.17      8.07 o 
  -5  -2  21       22.66       21.98      6.54 o 
  -4  -2  21      232.02      226.54     11.28 o 
  -3  -2  21       11.62       11.90      7.52 o 
  -2  -2  21      207.91      209.06     13.84 o 
  -1  -2  21        1.05       -3.08      6.42 o 
   0  -2  21      722.45      725.97     31.16 o 
   1  -2  21       51.12       54.46      9.43 o 
   2  -2  21      685.02      676.96     31.92 o 
   3  -2  21      216.34      212.07     18.39 o 
   4  -2  21     1165.34     1218.00     54.86 o 
  -7  -1  21       73.04       55.52     13.44 o 
  -6  -1  21        3.71        5.25      5.98 o 
  -5  -1  21      598.50      577.58     26.51 o 
  -4  -1  21       78.06       71.74      7.28 o 
  -3  -1  21      879.93      814.49     33.70 o 
  -2  -1  21      185.09      181.12     12.84 o 
  -1  -1  21        4.17       -0.47      6.15 o 
   0  -1  21      866.91      901.17     37.41 o 
   1  -1  21      216.34      222.83     15.74 o 
   2  -1  21      717.86      728.64     34.13 o 
   3  -1  21      105.92      113.82     14.47 o 
   4  -1  21      572.96      504.17     30.79 o 
  -7   0  21      409.57      405.43     16.10 o 
  -6   0  21        0.27       -2.73      5.94 o 
  -5   0  21      851.76      849.18     35.63 o 
  -4   0  21       88.52       75.63     44.39 o 
  -3   0  21      558.64      540.10     24.57 o 
  -2   0  21      617.71      627.29     27.24 o 
  -1   0  21      141.81      150.66     12.07 o 
   0   0  21     1154.97     1290.84     51.18 o 
   1   0  21       49.75       61.11     10.46 o 
   2   0  21      399.71      397.16     23.67 o 
   3   0  21       16.01       20.49     11.40 o 
   4   0  21      487.89      431.43     29.65 o 
  -7   1  21      417.00      423.04     35.02 o 
  -6   1  21       84.76       82.57      7.92 o 
  -5   1  21      939.50      926.90     27.14 o 
  -4   1  21      113.63      136.19     11.70 o 
  -3   1  21      741.96      742.65     31.12 o 
  -2   1  21      375.09      346.15     17.85 o 
  -1   1  21      290.39      282.74     16.48 o 
   0   1  21      568.44      575.61     27.14 o 
   1   1  21      521.92      508.82     25.81 o 
   2   1  21      672.21      691.90     34.33 o 
   3   1  21       14.20        6.45     12.17 o 
  -7   2  21      954.74      925.03     27.80 o 
  -6   2  21      145.51      143.12      9.01 o 
  -5   2  21     1414.57     1373.81     53.29 o 
  -4   2  21       91.57      101.76      9.83 o 
  -3   2  21      417.10      432.83     20.76 o 
  -2   2  21      237.12      230.49     14.44 o 
  -1   2  21      636.39      657.10     29.45 o 
   0   2  21       71.52       80.06     10.56 o 
   1   2  21       15.13        6.95      9.76 o 
   2   2  21       87.00       67.86     13.34 o 
  -7   3  21      660.47      682.93     22.10 o 
  -6   3  21       10.85       17.02      8.46 o 
  -5   3  21      260.71      281.53     16.31 o 
  -4   3  21        8.17        3.88      6.59 o 
  -3   3  21      310.10      295.21     16.15 o 
  -2   3  21       56.89       52.65      8.76 o 
  -1   3  21       63.64       64.25     10.06 o 
   0   3  21        0.56       -0.77      8.93 o 
   1   3  21      230.83      235.64     19.86 o 
   2   3  21      213.88      209.70     20.69 o 
  -7   4  21      589.99      628.09     28.21 o 
  -6   4  21        0.48       -3.41      7.15 o 
  -5   4  21      440.91      444.13     21.66 o 
  -4   4  21      106.12      102.86      9.66 o 
  -3   4  21       14.54       28.95      8.09 o 
  -2   4  21       28.26       39.14      8.96 o 
  -1   4  21       32.40       28.35      9.59 o 
   0   4  21      232.62      232.86     19.19 o 
   1   4  21       75.62       79.96     15.48 o 
  -6   5  21       83.69      103.13     10.96 o 
  -5   5  21      160.20      165.57     12.40 o 
  -4   5  21       84.28      101.69     10.76 o 
  -3   5  21       52.75       59.97      9.43 o 
  -2   5  21       14.33       29.75      9.63 o 
  -1   5  21        7.67        7.39     10.03 o 
   0   5  21        8.99        5.82     11.13 o 
   0  -7  22      157.76      155.78     13.20 o 
   1  -7  22       31.25       22.13      9.76 o 
  -2  -6  22      486.26      472.14     16.40 o 
  -1  -6  22       20.76       25.85      5.89 o 
   0  -6  22      578.93      565.60     18.11 o 
   1  -6  22       18.17       21.33      8.12 o 
   2  -6  22      165.48      148.46     13.40 o 
   3  -6  22       55.90       44.76     11.23 o 
  -3  -5  22        7.15       20.22      8.59 o 
  -2  -5  22     1165.96     1103.44     31.14 o 
  -1  -5  22        0.34        5.32      5.02 o 
   0  -5  22      859.04      854.85     36.75 o 
   1  -5  22      188.84      200.97     14.51 o 
   2  -5  22     1246.31     1243.27     50.88 o 
   3  -5  22      227.18      234.20     19.05 o 
  -4  -4  22      602.92      566.18     26.74 o 
  -3  -4  22      115.25      114.69     11.47 o 
  -2  -4  22      728.20      742.75     31.82 o 
  -1  -4  22        3.18        7.18      6.33 o 
   0  -4  22      785.61      783.23     33.06 o 
   1  -4  22       42.74       40.68      8.96 o 
   2  -4  22      795.52      856.37     37.71 o 
   3  -4  22      164.02      187.00     16.48 o 
   4  -4  22      567.54      564.31     31.99 o 
  -5  -3  22       43.68       41.32      9.76 o 
  -4  -3  22      882.18      867.80     36.67 o 
  -3  -3  22       70.23       81.57     10.03 o 
  -2  -3  22      653.28      637.78     28.18 o 
  -1  -3  22        4.25        6.62      6.89 o 
   0  -3  22      821.66      842.13     35.40 o 
   1  -3  22       13.01       14.91      7.86 o 
   2  -3  22      591.46      637.82     30.75 o 
   3  -3  22       43.77       56.09     12.40 o 
   4  -3  22       42.40       47.84     13.54 o 
  -6  -2  22      671.55      749.40     36.07 o 
  -5  -2  22       19.41       25.03      6.88 o 
  -4  -2  22      894.83      869.61     36.57 o 
  -3  -2  22        4.49        1.44      7.19 o 
  -2  -2  22      741.36      754.48     31.92 o 
  -1  -2  22       27.74       22.26      7.09 o 
   0  -2  22      639.72      662.99     29.52 o 
   1  -2  22       80.60       92.70     11.23 o 
   2  -2  22      193.79      206.09     16.85 o 
   3  -2  22       86.11       99.98     14.21 o 
  -6  -1  22      230.75      226.28     12.43 o 
  -5  -1  22       57.27       61.64      8.46 o 
  -4  -1  22      458.30      476.89     16.90 o 
  -3  -1  22      394.06      413.04     20.59 o 
  -2  -1  22      683.63      695.18     29.89 o 
  -1  -1  22      122.51      106.47     10.23 o 
   0  -1  22      253.72      242.59     15.68 o 
   1  -1  22       85.42       93.37     11.10 o 
   2  -1  22      186.62      190.78     16.61 o 
   3  -1  22      250.64      237.31     20.22 o 
  -6   0  22      428.97      378.48     36.45 o 
  -5   0  22       29.06       35.67      7.09 o 
  -4   0  22      524.11      500.99     23.53 o 
  -3   0  22      326.56      313.66     16.61 o 
  -2   0  22      540.73      539.77     24.47 o 
  -1   0  22      359.64      348.12     18.69 o 
   0   0  22      314.12      300.96     17.52 o 
   1   0  22      406.73      413.78     23.07 o 
   2   0  22       29.55        9.46     10.56 o 
   3   0  22     1002.53     1008.17     47.30 o 
  -7   1  22       76.01       84.04     14.44 o 
  -6   1  22        2.48        8.13      6.40 o 
  -5   1  22      864.25      898.69     37.41 o 
  -4   1  22       49.02       58.03      8.83 o 
  -3   1  22      709.08      724.26     30.89 o 
  -2   1  22       38.06       34.13      7.96 o 
  -1   1  22      462.72      502.16     24.20 o 
   0   1  22        0.39       -2.84      7.02 o 
   1   1  22      477.82      503.57     26.78 o 
   2   1  22        4.58        0.23     10.53 o 
  -7   2  22       93.96      114.26     15.28 o 
  -6   2  22       30.72       18.59      8.83 o 
  -5   2  22      767.78      762.81     32.39 o 
  -4   2  22        0.11       -0.30      7.22 o 
  -3   2  22      414.75      426.21     20.56 o 
  -2   2  22        4.52        9.93      7.29 o 
  -1   2  22      859.29      910.39     38.61 o 
   0   2  22        2.09       -7.86      7.86 o 
   1   2  22      901.81      864.53     40.08 o 
  -6   3  22        1.63        0.50      7.42 o 
  -5   3  22      553.56      549.20     25.14 o 
  -4   3  22       56.59       65.42      9.19 o 
  -3   3  22      521.33      527.70     24.50 o 
  -2   3  22       52.30       51.58      9.53 o 
  -1   3  22      641.57      636.08     29.85 o 
   0   3  22       73.46       61.64     12.07 o 
   1   3  22      991.02      985.67     45.66 o 
  -6   4  22       63.06       72.31     10.00 o 
  -5   4  22      488.10      475.45     22.70 o 
  -4   4  22       15.17       15.95      8.32 o 
  -3   4  22      604.21      615.85     27.95 o 
  -2   4  22       62.77       60.81     10.43 o 
  -1   4  22      851.05      899.80     39.91 o 
  -5   5  22      379.69      406.56     20.32 o 
  -4   5  22        3.91        0.47      7.62 o 
  -3   5  22     1039.88     1121.33     46.23 o 
  -2   5  22        6.51        3.28     10.06 o 
   0  -6  23       12.76       25.61      8.83 o 
  -2  -5  23        7.10       13.11      5.95 o 
  -1  -5  23       41.36       40.59      6.75 o 
   0  -5  23       88.21       91.69      9.79 o 
   1  -5  23       61.51       68.36     10.10 o 
   2  -5  23      488.50      498.15     26.34 o 
  -3  -4  23        6.51        9.29      8.39 o 
  -2  -4  23        4.11        9.09      7.89 o 
  -1  -4  23       48.85       40.48      8.79 o 
   0  -4  23      606.88      614.72     28.01 o 
   1  -4  23        0.39        0.87      7.72 o 
   2  -4  23      277.93      309.21     20.26 o 
  -4  -3  23       35.07       40.72      8.62 o 
  -3  -3  23      245.16      217.89     14.14 o 
  -2  -3  23      366.49      366.91     19.42 o 
  -1  -3  23       50.84       51.15      7.86 o 
   0  -3  23      559.04      581.42     26.98 o 
   1  -3  23      105.85      114.23     11.97 o 
   2  -3  23      673.74      738.27     34.73 o 
  -4  -2  23      222.42      224.81     15.68 o 
  -3  -2  23       79.07       74.35      9.86 o 
  -2  -2  23      303.04      341.37     18.39 o 
  -1  -2  23      128.55      117.10     10.86 o 
   0  -2  23      607.16      674.09     30.22 o 
   1  -2  23       42.30       62.65     10.56 o 
   2  -2  23      805.35      824.65     38.08 o 
  -5  -1  23      560.78      561.38     20.31 o 
  -4  -1  23      150.12      146.28     12.13 o 
  -3  -1  23      899.38      933.66     38.41 o 
  -2  -1  23      458.54      487.49     23.37 o 
  -1  -1  23      237.71      244.43     15.78 o 
   0  -1  23      397.92      402.51     21.70 o 
   1  -1  23      209.49      205.05     16.71 o 
   2  -1  23      412.75      474.18     26.14 o 
  -6   0  23       91.67      113.26     14.44 o 
  -5   0  23      675.43      655.73     29.58 o 
  -4   0  23       66.76       63.38      9.63 o 
  -3   0  23      229.91      233.83     15.18 o 
  -2   0  23      270.50      270.37     16.21 o 
  -1   0  23      210.65      204.11     14.81 o 
   0   0  23      156.85      173.33     14.74 o 
   1   0  23       74.69      102.16     12.77 o 
   2   0  23       55.45       63.08     12.97 o 
  -5   1  23      259.42      242.82     15.74 o 
  -4   1  23       26.61       42.55      8.36 o 
  -3   1  23      889.06      870.81     36.27 o 
  -2   1  23       78.66       80.36     10.03 o 
  -1   1  23       17.64       24.04      8.89 o 
   0   1  23       99.79       88.22     12.17 o 
   1   1  23      237.31      235.47     19.52 o 
  -5   2  23      342.16      342.27     18.95 o 
  -4   2  23        1.17        2.21      8.32 o 
  -3   2  23       53.74       67.73      8.93 o 
  -2   2  23        6.45       13.91      7.89 o 
  -1   2  23        9.00       12.54      9.09 o 
   0   2  23        1.13       -2.34      9.66 o 
  -5   3  23      201.75      212.51     14.81 o 
  -4   3  23        2.07        5.01      7.59 o 
  -3   3  23       23.99       22.46      9.29 o 
  -2   3  23      136.33      154.41     13.14 o 
  -1   3  23       28.28       28.61     10.20 o 
  -4   4  23      286.23      294.07     17.48 o 
  -3   4  23       14.47       22.87      9.03 o 
  -1  -4  24       95.60      110.72     11.10 o 
   0  -4  24      179.32      195.56     15.14 o 
  -2  -3  24      415.16      438.85     22.03 o 
  -1  -3  24      140.91      144.18     12.23 o 
   0  -3  24       70.52       77.49     10.36 o 
   1  -3  24      159.57      168.45     14.61 o 
  -3  -2  24       82.73       80.93     10.43 o 
  -2  -2  24      150.31      166.91     13.47 o 
  -1  -2  24      326.19      351.63     19.29 o 
   0  -2  24       17.50       16.51      8.19 o 
   1  -2  24       36.55       27.38      9.73 o 
  -4  -1  24      220.85      207.19     15.38 o 
  -3  -1  24      476.42      498.99     24.07 o 
  -2  -1  24        3.51        6.75      8.06 o 
  -1  -1  24      372.26      403.75     21.39 o 
   0  -1  24       92.97       95.17     11.50 o 
   1  -1  24      222.63      241.19     18.42 o 
  -4   0  24        4.45        0.23      8.36 o 
  -3   0  24      674.46      688.29     30.35 o 
  -2   0  24        0.17        0.17      7.79 o 
  -1   0  24      390.78      421.63     22.23 o 
   0   0  24       88.86       81.47     11.67 o 
  -4   1  24       44.14       50.88      9.46 o 
  -3   1  24      859.56      852.06     35.74 o 
  -2   1  24       42.42       49.07      9.93 o 
  -1   1  24      620.11      656.13     30.79 o 
   0   1  24        3.71        5.45     10.06 o 
  -4   2  24       79.64       85.88     10.70 o 
  -3   2  24      830.74      875.29     37.01 o 
  -2   2  24        0.16       -1.67      7.86 o 
                                                 
